# Supplementary material for: A triclinic polymorph with Z = 3 of N,N′-bis­(2-pyrid­yl)oxamide
Source: Acta Crystallogr Sect E Struct Rep Online. 2011 Mar 26;67(Pt 4):o972–3. doi: 10.1107/S1600536811010294 (PMC3099752; doi:10.1107/S1600536811010294)
Supplement: Supplementary file 2 [file e-67-0o972-Isup2.hkl]

#
# h,k,l, Fc-squared, Fo-squared, sigma(Fo-squared) and status flag
#
data_I
_shelx_title ' ZGL in P-1'
_shelx_refln_list_code          4
_shelx_F_calc_maximum      124.66
_exptl_crystal_F_000       378.00
_reflns_d_resolution_high  0.8392
 
loop_
 _symmetry_equiv_pos_as_xyz
 'x, y, z'
 '-x, -y, -z'
 
_cell_length_a     8.4591
_cell_length_b    10.7047
_cell_length_c    11.0578
_cell_angle_alpha  99.555
_cell_angle_beta  101.344
_cell_angle_gamma 112.980
 
_shelx_F_squared_multiplier     1.000
 
loop_
 _refln_index_h
 _refln_index_k
 _refln_index_l
 _refln_F_squared_calc
 _refln_F_squared_meas
 _refln_F_squared_sigma
 _refln_observed_status
   1   0   0      421.99      266.44     34.53 o
   2   0   0       13.69       18.82      0.86 o
   3   0   0        0.17        0.41      0.24 o
   4   0   0        2.13        1.59      0.24 o
   5   0   0       53.68       52.43      1.16 o
   6   0   0      111.74      103.58      3.13 o
   7   0   0        5.98        5.66      0.70 o
   8   0   0       19.30       15.70      1.14 o
  -7   1   0       23.50       23.54      0.92 o
  -6   1   0       60.98       65.58      1.45 o
  -5   1   0       56.23       64.27      1.09 o
  -4   1   0       50.17       57.54      1.34 o
  -3   1   0        1.50        0.45      0.16 o
  -2   1   0      222.22      193.56      2.57 o
  -1   1   0     1431.91     1394.22     17.47 o
   0   1   0       19.74       20.41      0.51 o
   1   1   0     4050.07     1791.02     35.84 o
   2   1   0      196.50       78.55      2.05 o
   3   1   0       19.96       18.66      0.69 o
   4   1   0        8.78        8.10      0.46 o
   5   1   0       17.74       20.37      0.75 o
   6   1   0        2.67        1.68      0.47 o
   7   1   0        1.24        0.67      0.41 o
   8   1   0        1.23        1.40      0.58 o
  -8   2   0       22.11       25.78      1.68 o
  -7   2   0       18.03        5.14      0.80 o
  -6   2   0        8.49        5.73      0.65 o
  -5   2   0      117.56      116.74      1.94 o
  -4   2   0      395.62      381.85      6.53 o
  -3   2   0      147.07      146.29      2.06 o
  -2   2   0      358.22      366.78      7.04 o
  -1   2   0      132.55      122.86      3.60 o
   0   2   0     4129.91     3411.38     53.62 o
   1   2   0       57.45       62.30      1.31 o
   2   2   0      283.39      258.64      4.27 o
   3   2   0        0.00        0.31      0.11 o
   4   2   0      419.20      402.14      6.45 o
   5   2   0        8.62        8.98      0.69 o
   6   2   0       47.56       46.33      1.74 o
   7   2   0       25.02       21.98      2.41 o
   8   2   0        2.92        3.37      0.92 o
  -9   3   0        6.64        4.62      0.96 o
  -8   3   0        0.86        0.52      0.66 o
  -6   3   0        5.23        4.42      0.64 o
  -5   3   0      171.28      183.74      2.60 o
  -4   3   0       67.56       84.55      3.25 o
  -3   3   0       18.84       19.18      1.58 o
  -2   3   0      345.94      309.79      3.96 o
  -1   3   0        2.37        5.67      0.27 o
   0   3   0      176.98      164.00      3.58 o
   1   3   0      947.60      951.68     24.98 o
   2   3   0      132.14      134.19      2.12 o
   3   3   0      144.78      161.38      2.56 o
   4   3   0       75.88       73.99      1.61 o
   5   3   0      114.99      110.81      2.81 o
   6   3   0       41.18       40.72      1.74 o
   7   3   0        2.13        1.01      1.25 o
  -9   4   0        4.56        1.83      0.81 o
  -8   4   0        1.07        0.05      1.42 o
  -7   4   0        2.20        0.17      1.61 o
  -6   4   0       53.32       57.41      1.66 o
  -5   4   0      217.34      245.85      3.32 o
  -4   4   0       55.61       57.71      1.06 o
  -3   4   0      405.06      466.48     25.74 o
  -2   4   0       24.13       24.92      0.59 o
  -1   4   0       63.47       73.15      1.48 o
   0   4   0       10.50       11.32      0.53 o
   1   4   0      253.35      274.74      3.72 o
   2   4   0      205.57      208.73      3.11 o
   3   4   0      216.82      213.37      3.30 o
   4   4   0        4.23        4.22      0.48 o
   5   4   0       64.77       76.54      1.88 o
   6   4   0        8.29        7.71      0.99 o
   7   4   0       35.38       31.91      1.70 o
  -9   5   0        3.01        1.97      0.83 o
  -8   5   0        6.18        4.98      3.54 o
  -7   5   0       77.95       87.34      3.24 o
  -6   5   0        7.51        7.10      0.52 o
  -5   5   0       16.95       15.67      0.69 o
  -4   5   0       21.91       27.19      0.72 o
  -3   5   0      331.20      349.36      5.29 o
  -2   5   0      179.34      199.00      3.25 o
  -1   5   0       65.09       70.58      1.26 o
   0   5   0       25.04       18.60      0.94 o
   1   5   0        5.33        8.05      0.49 o
   2   5   0        0.00       -0.01      0.20 o
   3   5   0       37.99       38.77      1.68 o
   4   5   0       30.25       31.20      1.16 o
   5   5   0        4.24        5.77      0.84 o
   6   5   0       16.44       17.63      2.06 o
  -9   6   0        4.10        3.81      0.98 o
  -8   6   0        3.46        2.12      0.87 o
  -7   6   0        9.13        7.84      1.10 o
  -6   6   0        0.13       -0.26      0.26 o
  -5   6   0        0.00       -0.20      0.23 o
  -4   6   0       25.93       24.05      1.51 o
  -3   6   0      747.42      806.76      9.62 o
  -2   6   0      750.58      784.92     11.58 o
  -1   6   0      343.11      370.09      6.01 o
   0   6   0      569.05      604.85      7.48 o
   1   6   0       21.93       25.64      0.99 o
   2   6   0       11.72       13.34      0.73 o
   3   6   0      145.69      160.88      2.94 o
   4   6   0        4.52        7.27      0.71 o
   5   6   0      224.88      250.52      5.38 o
  -9   7   0       22.12       23.13      1.87 o
  -8   7   0        1.44        1.16      0.85 o
  -6   7   0       15.75       11.32      1.41 o
  -5   7   0       37.33       36.29      1.18 o
  -4   7   0      295.87      294.90      4.91 o
  -3   7   0        0.08        0.08      0.13 o
  -2   7   0        8.53        5.25      0.46 o
  -1   7   0      586.90      617.18      9.60 o
   0   7   0       28.21       26.50      0.90 o
   1   7   0       49.40       42.31      1.26 o
   2   7   0       11.88       11.48      0.78 o
   3   7   0       27.77       30.09      1.22 o
   4   7   0        0.03        0.87      0.44 o
  -9   8   0        0.00        0.24      0.79 o
  -8   8   0        0.44        0.77      0.83 o
  -7   8   0      122.51      129.23      4.29 o
  -6   8   0       10.79       11.30      0.86 o
  -5   8   0       83.54       79.33      1.95 o
  -4   8   0       61.94       59.45      1.57 o
  -3   8   0       23.05       20.14      1.30 o
  -2   8   0        0.07        0.09      0.20 o
  -1   8   0        4.18        4.46      0.44 o
   0   8   0        1.75        1.32      0.36 o
   1   8   0       11.14       11.81      0.78 o
   2   8   0      466.34      483.27      6.79 o
   3   8   0        8.65        8.33      0.78 o
   4   8   0        0.29        1.14      0.57 o
  -9   9   0        0.58       -0.62      0.83 o
  -8   9   0       51.41       52.05      2.70 o
  -7   9   0       19.05       20.12      1.68 o
  -6   9   0       80.81       80.47      2.10 o
  -5   9   0       28.50       29.35      1.69 o
  -4   9   0        8.37        8.95      0.98 o
  -3   9   0       85.07       82.68      3.07 o
  -2   9   0        0.08        0.17      0.29 o
  -1   9   0        1.73        0.52      0.33 o
   0   9   0        0.00       -0.26      0.32 o
   1   9   0       42.26       41.29      1.62 o
   2   9   0       49.94       51.10      1.63 o
   3   9   0       23.27       20.67      1.13 o
  -8  10   0        2.20        2.51      0.74 o
  -7  10   0       38.12       38.68      3.75 o
  -6  10   0        0.55        0.17      0.36 o
  -5  10   0       67.98       62.57      2.66 o
  -4  10   0        1.31        0.40      0.46 o
  -3  10   0       69.42       63.48      2.81 o
  -2  10   0       96.38       93.13      3.60 o
  -1  10   0       67.65       67.20      2.12 o
   0  10   0       95.30       98.96      2.52 o
   1  10   0        8.36       10.12      0.80 o
  -8  11   0        4.01        3.31      0.79 o
  -7  11   0        0.03        0.22      0.65 o
  -6  11   0        3.42        4.95      0.93 o
  -5  11   0       20.62       20.79      1.62 o
  -4  11   0       23.79       22.54      1.70 o
  -3  11   0       36.04       38.62      2.29 o
  -2  11   0        9.74        5.26      1.02 o
  -1  11   0       34.33       36.20      2.38 o
   0  11   0        3.35        4.28      0.66 o
  -6  12   0        7.61        9.40      1.25 o
  -5  12   0        8.23        6.85      1.16 o
  -4  12   0        0.00        0.85      0.68 o
  -3  12   0        4.75        5.02      1.08 o
  -2  12   0        3.70        2.49      0.88 o
   2 -12   1        0.33        0.14      0.60 o
   3 -12   1       12.20       12.57      1.49 o
   4 -12   1       19.99       11.71      1.39 o
   5 -12   1        5.95        5.27      1.10 o
   6 -12   1        1.89        1.15      0.75 o
   0 -11   1        9.20        8.38      0.72 o
   1 -11   1       10.91       14.55      1.52 o
   2 -11   1       41.64       39.05      2.37 o
   3 -11   1        0.64        0.81      0.64 o
   4 -11   1        5.42        4.21      0.91 o
   5 -11   1       63.29       65.19      2.88 o
   6 -11   1        0.17       -0.39      0.40 o
   7 -11   1       27.16       27.20      2.38 o
   8 -11   1        4.09        2.94      0.78 o
  -2 -10   1        1.13        1.50      0.49 o
  -1 -10   1        1.96        2.33      0.50 o
   0 -10   1      191.83      188.56      3.30 o
   1 -10   1        5.33        4.06      0.52 o
   2 -10   1       69.33       65.87      2.95 o
   3 -10   1       10.04        4.33      0.89 o
   4 -10   1        0.45       -0.29      0.42 o
   5 -10   1       56.60       58.85      2.82 o
   6 -10   1        0.14       -0.34      0.34 o
   7 -10   1        0.01       -0.18      0.56 o
   8 -10   1        4.30        4.51      0.90 o
  -3  -9   1        0.21        0.44      0.41 o
  -2  -9   1       16.75       19.02      1.08 o
  -1  -9   1       33.51       36.25      1.29 o
   0  -9   1      153.07      158.61      2.84 o
   1  -9   1       32.48       37.18      1.13 o
   2  -9   1       29.41       27.49      0.84 o
   3  -9   1        5.30        7.81      0.95 o
   4  -9   1        3.78        4.96      0.71 o
   5  -9   1       17.40       16.49      0.78 o
   6  -9   1       70.51       69.65      2.14 o
   7  -9   1      198.37      199.93      6.98 o
   8  -9   1        0.02       -0.60      0.60 o
   9  -9   1        8.14        8.83      1.36 o
  -4  -8   1       13.49       16.34      1.03 o
  -3  -8   1       42.14       42.80      1.48 o
  -2  -8   1      124.15      128.49      2.62 o
  -1  -8   1       25.57       31.26      1.33 o
   0  -8   1      233.78      226.50      4.34 o
   1  -8   1       12.82       12.85      0.64 o
   2  -8   1       61.87       59.47      1.21 o
   3  -8   1       24.77       25.65      0.81 o
   4  -8   1      145.55      141.21      2.39 o
   5  -8   1       16.90       17.99      0.76 o
   6  -8   1      123.73      127.25      3.07 o
   7  -8   1       57.22       64.45      2.15 o
   8  -8   1       39.41       37.51      1.77 o
   9  -8   1        0.74       -0.44      0.59 o
  -5  -7   1        2.96        7.91      0.79 o
  -4  -7   1       24.73       24.41      1.14 o
  -3  -7   1      176.59      197.10      3.47 o
  -2  -7   1      252.38      243.27      3.87 o
  -1  -7   1      253.96      245.88      3.75 o
   0  -7   1       68.71       58.48      1.35 o
   1  -7   1        7.58        8.20      0.47 o
   2  -7   1       46.45       47.49      0.87 o
   3  -7   1       15.35       19.53      0.58 o
   4  -7   1      129.98      138.15      2.29 o
   5  -7   1        3.18        2.68      0.38 o
   6  -7   1        9.55       10.40      0.94 o
   7  -7   1        0.54       -0.55      0.55 o
   8  -7   1        0.40        0.48      0.85 o
   9  -7   1        3.47        4.77      0.92 o
  -5  -6   1      183.89      197.24      3.88 o
  -4  -6   1       32.37       33.31      1.26 o
  -3  -6   1      111.71      123.30      2.46 o
  -2  -6   1       64.49       69.03      1.62 o
  -1  -6   1       90.37      103.24      1.94 o
   0  -6   1      200.11      208.43      3.05 o
   1  -6   1       23.81       24.39      0.59 o
   2  -6   1       47.07       58.44      1.12 o
   3  -6   1      157.67      170.62      2.15 o
   4  -6   1       17.55       17.21      0.82 o
   5  -6   1      100.97      106.08      2.31 o
   6  -6   1       10.05       13.00      1.25 o
   7  -6   1       61.63       68.49      2.84 o
   8  -6   1        3.32        3.16      0.77 o
   9  -6   1        4.70        4.03      0.84 o
  -6  -5   1       19.18       20.38      1.33 o
  -5  -5   1       48.11       49.75      1.96 o
  -4  -5   1      125.25      126.55      2.49 o
  -3  -5   1        2.68        1.33      0.33 o
  -2  -5   1       19.93       24.34      0.93 o
  -1  -5   1       48.73       59.97      1.30 o
   0  -5   1        6.15        9.63      0.76 o
   1  -5   1      687.02      697.93      8.83 o
   2  -5   1      111.27      104.07      1.90 o
   3  -5   1       34.75       40.59      0.73 o
   4  -5   1      204.21      214.87      2.97 o
   5  -5   1       26.10       29.67      0.77 o
   6  -5   1       59.91       68.18      2.64 o
   7  -5   1        8.32       10.46      1.20 o
   8  -5   1        4.33        5.65      0.85 o
   9  -5   1        5.37        4.96      1.46 o
  -7  -4   1       51.60       56.52      2.27 o
  -6  -4   1        2.40        3.01      1.27 o
  -5  -4   1       43.98       44.15      1.35 o
  -4  -4   1        0.78        1.30      0.32 o
  -3  -4   1      271.56      298.20      4.24 o
  -2  -4   1      209.21      233.40      3.36 o
  -1  -4   1     1002.00     1052.23     12.24 o
   0  -4   1      865.11      858.38     12.64 o
   1  -4   1        8.61        6.60      0.38 o
   2  -4   1      668.70      674.57      8.35 o
   3  -4   1        2.24        2.49      0.22 o
   4  -4   1        0.41        0.06      0.23 o
   5  -4   1       35.77       39.66      1.09 o
   6  -4   1      149.90      157.76      3.21 o
   7  -4   1      143.85      150.88      4.58 o
   8  -4   1        2.51        1.04      0.63 o
   9  -4   1        0.39        0.25      0.98 o
  -7  -3   1        4.20        7.31      1.24 o
  -6  -3   1        0.85        1.28      0.82 o
  -5  -3   1      147.01      147.61      2.70 o
  -4  -3   1      138.19      134.47      2.57 o
  -3  -3   1        0.50        1.81      0.29 o
  -2  -3   1      752.73      768.69      9.15 o
  -1  -3   1       92.95      102.43      2.02 o
   0  -3   1        6.37        7.04      0.27 o
   1  -3   1      133.51       57.93      1.75 o
   2  -3   1        6.49        9.21      0.31 o
   3  -3   1      894.30      934.91     14.83 o
   4  -3   1        2.75        2.02      0.56 o
   5  -3   1      150.16      162.25      2.35 o
   6  -3   1       13.86       12.48      0.63 o
   7  -3   1       46.36       41.63      1.80 o
   8  -3   1        1.22        0.85      0.77 o
   9  -3   1       11.43        9.97      1.03 o
  -8  -2   1       11.73        9.51      1.02 o
  -7  -2   1       22.67       20.66      1.22 o
  -6  -2   1       80.83       84.30      2.40 o
  -5  -2   1      112.65      117.66      3.82 o
  -4  -2   1      371.59      386.71      5.12 o
  -3  -2   1        5.69        4.09      0.33 o
  -2  -2   1       65.23       68.14      1.21 o
  -1  -2   1      183.94      169.94      3.75 o
   0  -2   1       38.66       37.13      0.65 o
   1  -2   1     4022.33     3296.43    176.23 o
   2  -2   1     9021.45     5935.24    508.15 o
   3  -2   1        2.64        1.10      0.14 o
   4  -2   1        7.85        5.80      0.72 o
   5  -2   1       95.74      100.14      2.76 o
   6  -2   1       18.62       18.26      0.75 o
   7  -2   1        2.96        2.99      0.41 o
   8  -2   1        9.15        9.57      0.96 o
  -8  -1   1       59.89       57.55      3.22 o
  -7  -1   1        4.94        5.15      0.74 o
  -6  -1   1        0.00        0.27      0.21 o
  -5  -1   1      384.07      389.22      7.08 o
  -4  -1   1      154.61      150.52      2.43 o
  -3  -1   1       20.10       19.54      0.60 o
  -2  -1   1        6.23        2.59      0.21 o
  -1  -1   1      938.54      854.82     10.49 o
   0  -1   1       31.20       26.50      1.12 o
   1  -1   1       66.83       67.24      3.00 o
   2  -1   1    15541.18     9150.18    183.54 o
   3  -1   1     1256.85     1251.11     25.64 o
   4  -1   1       59.44       67.14      1.19 o
   5  -1   1       11.05       12.53      0.60 o
   6  -1   1       11.56       12.87      0.67 o
   7  -1   1       43.21       43.21      1.85 o
   8  -1   1       10.04        8.54      0.91 o
  -8   0   1       12.30       14.17      2.63 o
  -7   0   1      110.25      110.99      5.00 o
  -6   0   1        0.48        1.09      0.35 o
  -5   0   1      183.73      182.24      2.70 o
  -4   0   1       49.07       41.27      1.95 o
  -3   0   1      853.72      663.30     19.05 o
  -2   0   1     2050.64     1727.96     75.43 o
  -1   0   1      546.13      529.29      6.54 o
   0   0   1     3590.43     2375.87     50.67 o
   1   0   1      108.59       95.65      2.11 o
   2   0   1     2971.90     2572.10     46.76 o
   3   0   1       85.28       84.23      2.63 o
   4   0   1      370.79      374.95      7.46 o
   5   0   1        8.33        9.16      0.56 o
   6   0   1        0.06        0.82      0.35 o
   7   0   1       12.12       15.63      1.05 o
   8   0   1        3.53        3.94      0.73 o
  -7   1   1        6.74        5.93      2.15 o
  -6   1   1       24.34       25.34      0.83 o
  -5   1   1        1.09        0.25      0.23 o
  -4   1   1       25.00       26.40      1.36 o
  -3   1   1     2391.94     2291.10     35.08 o
  -2   1   1     5350.81     4753.07    126.56 o
  -1   1   1      159.77      144.79      2.36 o
   0   1   1     1889.36     1719.44     41.11 o
   1   1   1     2226.64     2031.44     29.12 o
   2   1   1     1209.99     1157.79     14.21 o
   3   1   1        6.06        6.95      0.41 o
   4   1   1        7.80        8.80      0.42 o
   5   1   1       89.44       91.34      1.89 o
   6   1   1      442.54      423.62     12.85 o
   7   1   1       32.64       33.14      1.64 o
   8   1   1        3.70        5.53      0.99 o
  -9   2   1       22.09       27.30      1.85 o
  -8   2   1        3.92        3.46      2.93 o
  -6   2   1       32.57       37.03      0.87 o
  -5   2   1       35.08       36.03      0.78 o
  -4   2   1      140.76      147.04      1.91 o
  -3   2   1     3725.18     3529.76     79.04 o
  -2   2   1     8169.38     6142.51    193.05 o
  -1   2   1     5322.20     4525.08     77.21 o
   0   2   1       21.50       12.54      0.54 o
   1   2   1        5.16        9.52      1.35 o
   2   2   1        0.33       -0.07      0.16 o
   3   2   1       57.44       56.50      1.35 o
   4   2   1       76.19       68.53      1.47 o
   5   2   1        1.27        1.48      0.46 o
   6   2   1       45.96       48.38      2.99 o
   7   2   1       30.29       28.19      1.50 o
  -9   3   1        4.77        2.15      1.58 o
  -8   3   1        5.11        2.69      3.05 o
  -7   3   1       31.60       31.37      1.83 o
  -6   3   1       68.79       77.48      1.52 o
  -5   3   1       54.14       61.40      1.05 o
  -4   3   1       43.25       45.84      0.79 o
  -3   3   1     1542.49     1511.93     18.48 o
  -2   3   1     4323.76     3809.10     47.09 o
  -1   3   1      910.95      875.06     10.77 o
   0   3   1      201.98      198.30      3.29 o
   1   3   1      159.28      162.64      2.94 o
   2   3   1        4.59        6.60      0.45 o
   3   3   1       39.37       29.14      1.95 o
   4   3   1       21.35       20.87      0.82 o
   5   3   1        0.91        1.92      0.53 o
   6   3   1       27.74       28.28      1.47 o
   7   3   1       12.02       11.48      1.19 o
  -9   4   1        0.00       -0.08      0.56 o
  -7   4   1       14.61       13.08      1.33 o
  -6   4   1      147.36      160.09      2.58 o
  -5   4   1      507.98      546.09      7.11 o
  -4   4   1      273.46      281.20      3.27 o
  -3   4   1      352.86      362.30      5.96 o
  -2   4   1      781.36      795.54     13.29 o
  -1   4   1     2306.98     2358.66     28.57 o
   0   4   1      109.62      107.39      2.46 o
   1   4   1      219.83      217.22      3.09 o
   2   4   1       51.24       55.97      1.28 o
   3   4   1       24.22       21.95      0.85 o
   4   4   1       70.02       67.53      2.10 o
   5   4   1       13.31       11.99      1.45 o
   6   4   1        0.36        0.29      0.49 o
 -10   5   1        7.31        6.89      1.17 o
  -7   5   1        7.23        6.45      1.42 o
  -6   5   1        0.26        1.06      0.30 o
  -5   5   1       61.26       59.98      1.35 o
  -4   5   1        0.49        1.38      0.28 o
  -3   5   1       20.27       15.29      1.51 o
  -2   5   1        0.35        0.29      0.16 o
  -1   5   1      630.76      678.84     10.19 o
   0   5   1      545.43      593.17      7.26 o
   1   5   1       44.34       48.77      1.20 o
   2   5   1      139.37      142.98      3.93 o
   3   5   1       62.63       60.71      1.57 o
   4   5   1      109.86      103.67      2.26 o
   5   5   1       61.18       63.03      2.32 o
   6   5   1        2.76        3.66      1.00 o
  -9   6   1        3.06        2.57      2.12 o
  -8   6   1        7.27        3.56      2.57 o
  -7   6   1        0.89        0.59      0.78 o
  -6   6   1       73.04       73.53      1.60 o
  -5   6   1        5.64        6.85      0.51 o
  -4   6   1       78.88       76.18      1.52 o
  -3   6   1       10.66       13.62      0.42 o
  -2   6   1      289.32      314.39      5.73 o
  -1   6   1        0.14        0.14      0.19 o
   0   6   1       75.73       89.50      1.71 o
   1   6   1       11.17       10.26      0.72 o
   2   6   1       24.13       26.54      1.59 o
   3   6   1        0.35        0.59      0.68 o
   4   6   1       66.03       75.26      2.31 o
   5   6   1       17.20       15.81      1.33 o
  -9   7   1        1.41        0.45      0.78 o
  -8   7   1       11.38        6.66      4.95 o
  -7   7   1       11.94       13.37      0.83 o
  -6   7   1        0.11       -0.28      0.28 o
  -5   7   1       11.05       11.22      0.71 o
  -4   7   1       52.03       43.28      1.13 o
  -3   7   1       31.31       32.72      0.91 o
  -2   7   1        2.45        3.04      0.38 o
  -1   7   1       47.31       59.96      1.32 o
   0   7   1       16.08       15.87      0.73 o
   1   7   1       77.03       86.00      1.89 o
   2   7   1       39.47       46.12      1.43 o
   3   7   1      194.39      195.09      3.52 o
   4   7   1      112.68      126.42      3.48 o
  -9   8   1        4.92        4.61      2.85 o
  -8   8   1        0.45       -0.70      0.70 o
  -7   8   1       69.76       71.01      1.97 o
  -6   8   1       50.99       50.10      1.55 o
  -5   8   1      189.24      200.40      3.80 o
  -4   8   1      199.57      203.13      3.73 o
  -3   8   1      347.48      323.34      7.82 o
  -2   8   1       15.32       19.57      1.44 o
  -1   8   1       68.86       68.98      1.54 o
   0   8   1       24.16       24.51      1.06 o
   1   8   1        3.23        2.11      0.48 o
   2   8   1       35.31       34.35      1.32 o
   3   8   1        1.95        3.58      0.62 o
  -9   9   1        0.84        1.70      0.95 o
  -7   9   1        5.97        7.09      0.75 o
  -6   9   1      124.85      120.34      2.74 o
  -5   9   1       39.03       37.99      1.34 o
  -4   9   1       13.19       13.29      1.16 o
  -3   9   1        1.65        1.77      0.57 o
  -2   9   1       10.37       10.68      1.16 o
  -1   9   1      163.85      156.52      3.51 o
   0   9   1        9.33       10.11      0.73 o
   1   9   1        0.32        0.04      0.35 o
   2   9   1       11.71       11.10      0.87 o
  -8  10   1       23.47       22.77      1.80 o
  -7  10   1       21.22       19.79      1.10 o
  -6  10   1        2.94        2.93      0.55 o
  -5  10   1       26.40       24.39      1.60 o
  -4  10   1        1.25        1.72      0.64 o
  -3  10   1       65.41       59.69      2.71 o
  -2  10   1        3.98        2.87      0.79 o
  -1  10   1       29.02       29.52      2.02 o
   0  10   1      110.55      109.69      3.31 o
   1  10   1        0.65        0.02      0.38 o
  -8  11   1        0.78        0.87      0.75 o
  -7  11   1        0.18        0.21      0.44 o
  -6  11   1        9.68        7.00      1.05 o
  -5  11   1        7.40        6.10      1.02 o
  -4  11   1        8.08        8.39      1.15 o
  -3  11   1       62.18       58.26      2.88 o
  -2  11   1        3.53        5.36      1.06 o
  -1  11   1        1.30        0.57      0.67 o
  -6  12   1        2.57        3.28      0.92 o
  -5  12   1        3.97        2.91      0.91 o
  -4  12   1        3.61        5.00      1.07 o
  -3  12   1        6.25        2.22      0.92 o
   2 -12   2        2.97        2.80      0.90 o
   3 -12   2        4.57        6.01      1.12 o
   4 -12   2       55.23       54.51      2.86 o
   5 -12   2        0.08       -0.49      0.55 o
  -1 -11   2        8.36        5.49      0.81 o
   0 -11   2       44.73       43.77      1.75 o
   1 -11   2        1.87        1.32      0.55 o
   2 -11   2       33.71       34.92      2.24 o
   3 -11   2        3.15        6.52      1.11 o
   4 -11   2        0.08        0.52      0.62 o
   5 -11   2       68.48       71.75      3.06 o
   7 -11   2       21.93       23.07      2.28 o
  -2 -10   2        3.99        3.07      0.57 o
  -1 -10   2       14.80       16.29      0.94 o
   0 -10   2        0.71        1.14      0.38 o
   1 -10   2        3.30        3.03      0.44 o
   2 -10   2      440.70      426.68     10.55 o
   3 -10   2        3.11        2.65      0.78 o
   4 -10   2       27.09       27.97      1.77 o
   5 -10   2        0.00       -0.09      0.42 o
   6 -10   2        0.01       -0.53      0.53 o
   7 -10   2        0.18       -0.28      0.59 o
   8 -10   2       17.95       17.13      1.37 o
  -3  -9   2        0.02       -0.01      0.39 o
  -2  -9   2       60.77       62.15      1.76 o
  -1  -9   2      100.22      100.23      2.20 o
   0  -9   2       29.67       25.92      1.12 o
   1  -9   2      137.02      142.37      2.43 o
   2  -9   2      121.32      116.03      2.64 o
   3  -9   2        1.80        2.97      0.71 o
   4  -9   2       46.08       51.20      1.66 o
   5  -9   2       27.47       27.57      1.65 o
   6  -9   2      111.81      100.85      2.71 o
   7  -9   2      109.97      113.96      4.75 o
   8  -9   2       39.40       39.96      2.93 o
  -4  -8   2        0.06       -0.05      0.39 o
  -3  -8   2       11.50       11.71      0.86 o
  -2  -8   2       12.57       10.35      0.77 o
  -1  -8   2      456.75      464.15      6.32 o
   0  -8   2       69.73       74.83      1.65 o
   1  -8   2       59.59       55.09      1.25 o
   2  -8   2       24.18       19.90      0.84 o
   3  -8   2       60.11       34.61      2.91 o
   4  -8   2       28.10       29.82      1.17 o
   5  -8   2       23.00       21.47      0.83 o
   6  -8   2       10.70       13.82      1.03 o
   7  -8   2       10.27        8.57      0.97 o
   8  -8   2       29.03       31.58      1.65 o
   9  -8   2        0.59        0.27      0.71 o
  -5  -7   2       12.53       15.39      1.04 o
  -4  -7   2       27.53       26.66      1.17 o
  -3  -7   2      116.83      132.65      2.65 o
  -2  -7   2      156.58      152.14      2.77 o
  -1  -7   2        6.49        6.11      0.54 o
   0  -7   2       10.99       11.31      0.87 o
   1  -7   2        5.43        4.12      0.34 o
   2  -7   2       79.75       80.00      1.46 o
   3  -7   2        1.51        1.08      0.36 o
   4  -7   2      220.86      230.41      3.37 o
   5  -7   2       67.17       62.00      1.39 o
   6  -7   2      165.26      180.58      3.92 o
   7  -7   2        8.21        8.58      0.95 o
   8  -7   2        1.24        1.29      0.63 o
   9  -7   2        0.05       -0.19      0.61 o
  -6  -6   2        0.66        1.67      0.61 o
  -5  -6   2      110.73      117.88      2.60 o
  -4  -6   2       49.03       52.48      1.55 o
  -3  -6   2      291.79      285.92      4.35 o
  -2  -6   2      243.08      247.54      3.76 o
  -1  -6   2       17.37       16.41      1.22 o
   0  -6   2       83.96       80.91      1.53 o
   1  -6   2       89.87       85.60      1.27 o
   3  -6   2       69.49       81.15      1.43 o
   4  -6   2      413.96      429.12      5.54 o
   5  -6   2       77.97       88.02      1.43 o
   6  -6   2        7.85       10.39      1.24 o
   7  -6   2        0.00       -0.49      0.49 o
   8  -6   2        1.32        0.33      0.86 o
   9  -6   2       14.15       13.93      2.28 o
  -6  -5   2        0.01        0.34      0.35 o
  -5  -5   2        8.74       10.69      1.46 o
  -4  -5   2       66.65       60.02      1.57 o
  -3  -5   2       40.06       41.80      1.61 o
  -2  -5   2        7.41        8.61      0.53 o
  -1  -5   2      463.68      520.95      6.52 o
   0  -5   2      124.33      137.66      1.83 o
   1  -5   2      278.89      301.29      4.06 o
   2  -5   2      114.72      117.94      2.32 o
   3  -5   2       17.79       19.44      0.50 o
   4  -5   2       29.77       29.32      0.67 o
   5  -5   2        5.21        7.65      0.65 o
   6  -5   2        2.98        2.84      0.42 o
   7  -5   2        2.45        3.02      0.70 o
   8  -5   2        9.89        9.21      1.89 o
   9  -5   2        0.03       -0.39      0.51 o
  -7  -4   2       41.23       39.94      1.82 o
  -6  -4   2        9.86        7.50      0.86 o
  -5  -4   2      111.60      110.59      2.29 o
  -4  -4   2        1.53        2.72      0.78 o
  -3  -4   2       56.97       66.60      1.47 o
  -2  -4   2        7.73        8.56      0.48 o
  -1  -4   2      239.06      258.22      3.47 o
   0  -4   2       53.63       60.90      1.59 o
   1  -4   2       25.82       26.57      2.69 o
   2  -4   2      520.71      511.73      8.06 o
   3  -4   2       17.77       18.60      0.59 o
   4  -4   2       65.24       78.38      1.20 o
   5  -4   2       46.89       39.67      0.93 o
   6  -4   2       98.79      118.07      1.92 o
   7  -4   2       86.47       88.75      2.48 o
   8  -4   2        0.66       -0.33      0.52 o
   9  -4   2        0.55        0.15      0.71 o
  -7  -3   2       18.61       20.17      1.24 o
  -6  -3   2        0.02        0.43      0.30 o
  -5  -3   2       44.32       48.38      1.91 o
  -4  -3   2        8.78       10.12      0.57 o
  -3  -3   2      327.01      346.42      4.08 o
  -2  -3   2     2003.98     2101.39     21.37 o
  -1  -3   2     1388.43     1356.16     20.09 o
   0  -3   2      606.80      625.78      7.82 o
   1  -3   2      467.32      497.01      6.22 o
   2  -3   2       65.46       60.40      1.00 o
   3  -3   2      755.20      741.44     36.01 o
   4  -3   2      202.24      200.52      3.92 o
   5  -3   2      414.89      444.15      5.13 o
   6  -3   2        6.66        7.68      0.52 o
   7  -3   2       11.64       12.60      0.67 o
   8  -3   2        2.52        1.90      0.65 o
   9  -3   2        0.60        0.46      1.31 o
  -8  -2   2        0.56        0.83      0.51 o
  -7  -2   2        6.82        6.64      0.79 o
  -6  -2   2       32.50       31.90      1.61 o
  -5  -2   2       11.32       11.95      0.61 o
  -4  -2   2      185.49      205.46      3.15 o
  -3  -2   2       76.39       77.88      1.26 o
  -2  -2   2       13.27        9.24      0.39 o
  -1  -2   2      145.81      140.24      3.61 o
   0  -2   2      862.56      796.10     10.27 o
   1  -2   2      268.05      266.95      4.08 o
   2  -2   2       24.57       31.48      0.59 o
   3  -2   2       18.40       14.26      2.29 o
   4  -2   2     1985.51     1942.75     17.63 o
   5  -2   2        2.25        3.72      0.38 o
   6  -2   2        0.78        1.73      0.33 o
   7  -2   2        0.03       -0.27      0.27 o
   8  -2   2        2.85        3.38      0.60 o
  -8  -1   2        0.11        0.24      0.56 o
  -7  -1   2       10.28       11.52      0.89 o
  -6  -1   2       11.21       12.06      0.86 o
  -5  -1   2      287.56      321.77      3.45 o
  -4  -1   2      393.09      393.69      4.50 o
  -3  -1   2      898.96      886.47     13.05 o
  -2  -1   2       60.87       50.54      1.14 o
  -1  -1   2      135.87      124.70      1.76 o
   0  -1   2      491.65      457.36      5.66 o
   1  -1   2        2.77        5.35      0.19 o
   2  -1   2     6580.59     5302.68    153.31 o
   3  -1   2      824.83      773.40      9.94 o
   4  -1   2      517.45      468.30      4.61 o
   5  -1   2      173.03      175.02      2.45 o
   6  -1   2       25.92       27.42      0.85 o
   7  -1   2        0.56        0.35      0.39 o
   8  -1   2       18.02       16.43      1.18 o
  -7   0   2        3.90        2.82      0.50 o
  -6   0   2       24.82       23.62      0.76 o
  -5   0   2      185.25      190.82      2.47 o
  -4   0   2      118.87      117.57      2.39 o
  -3   0   2       52.09       67.94      1.76 o
  -2   0   2       57.29       72.08      1.16 o
  -1   0   2     1815.25     1729.57     21.29 o
   0   0   2      452.58      429.78      5.32 o
   1   0   2    14058.94     8360.52    288.63 o
   2   0   2        3.45        3.65      0.23 o
   3   0   2     1765.77     1735.21     17.76 o
   4   0   2       49.59       47.53      0.97 o
   5   0   2        3.65        4.21      0.44 o
   6   0   2        4.01        3.01      0.58 o
   7   0   2        1.61        0.93      0.46 o
   8   0   2        0.00        0.39      0.48 o
  -8   1   2       82.39       93.41      3.43 o
  -7   1   2       12.91       12.25      1.19 o
  -6   1   2        1.39        1.18      0.21 o
  -5   1   2        2.57        1.70      0.23 o
  -4   1   2       53.88       55.29      0.96 o
  -3   1   2      423.00      427.89      5.49 o
  -2   1   2      393.61      367.03      4.65 o
  -1   1   2      293.41      290.45      3.67 o
   0   1   2     1438.98     1357.45     44.52 o
   1   1   2      352.07      364.04      4.68 o
   2   1   2     1006.14     1021.71     12.63 o
   3   1   2      222.49      238.26      2.91 o
   4   1   2        0.77        0.28      0.25 o
   5   1   2       24.19       30.81      1.33 o
   6   1   2      165.22      165.71      3.87 o
   7   1   2       24.96       24.01      1.37 o
  -9   2   2      128.85      146.72      4.78 o
  -8   2   2        0.60        0.63      1.05 o
  -7   2   2       13.08       10.73      1.19 o
  -6   2   2       49.15       47.01      2.99 o
  -5   2   2       62.55       62.97      1.11 o
  -4   2   2       74.61       84.26      1.25 o
  -3   2   2     2013.35     2080.48     25.30 o
  -2   2   2      586.52      614.47     11.04 o
  -1   2   2       18.71       16.83      0.55 o
   0   2   2        8.98       10.00      0.34 o
   1   2   2       26.12       29.95      1.39 o
   2   2   2       19.72       22.76      0.68 o
   3   2   2        6.65        5.32      0.33 o
   4   2   2       92.67       92.64      2.54 o
   5   2   2       18.65       15.89      1.05 o
   6   2   2       11.20       12.71      1.16 o
   7   2   2       14.48       18.41      1.28 o
  -9   3   2        0.26        2.31      0.70 o
  -8   3   2       17.39       15.10      1.45 o
  -7   3   2       66.37       64.53      1.46 o
  -6   3   2      124.73      133.95      2.47 o
  -5   3   2       97.66      111.09      1.59 o
  -4   3   2      336.16      316.89      3.62 o
  -3   3   2      145.79      153.53      2.80 o
  -2   3   2     1114.20     1118.56     13.71 o
  -1   3   2      388.21      376.76      4.87 o
   0   3   2      186.64      218.08      3.65 o
   1   3   2      554.10      563.72      6.86 o
   2   3   2      162.35      183.06      3.49 o
   3   3   2        6.14        4.10      0.40 o
   4   3   2      208.75      210.14      4.26 o
   5   3   2      115.51      114.72      3.01 o
   6   3   2       10.57       11.56      1.07 o
   7   3   2        2.28        2.21      1.07 o
  -9   4   2        9.79        7.40      4.45 o
  -7   4   2       90.94       90.64      1.83 o
  -6   4   2        7.59        6.66      0.49 o
  -5   4   2     1943.59     1992.25     28.08 o
  -4   4   2     1726.40     1728.61     20.93 o
  -3   4   2      576.08      583.42     11.79 o
  -2   4   2      343.91      351.98      4.61 o
  -1   4   2       93.09       98.42      1.60 o
   0   4   2        6.76        7.09      0.47 o
   1   4   2      112.64      127.83      2.11 o
   2   4   2      172.28      199.00      3.07 o
   3   4   2       85.95       80.25      2.25 o
   4   4   2      267.88      248.06      4.93 o
   5   4   2       15.55       14.73      1.20 o
   6   4   2        0.08       -0.40      0.40 o
 -10   5   2        0.52        0.55      0.73 o
  -9   5   2        7.63        7.09      4.42 o
  -8   5   2       77.48       82.17      3.33 o
  -7   5   2        3.87        4.76      1.02 o
  -6   5   2       43.23       41.72      1.12 o
  -5   5   2      170.22      162.13      2.62 o
  -4   5   2      155.23      149.35      2.39 o
  -3   5   2       34.43       33.20      0.69 o
  -2   5   2       11.61       20.96      1.53 o
  -1   5   2      403.44      437.47      6.90 o
   0   5   2      322.16      340.70      5.21 o
   1   5   2        3.72        4.78      0.45 o
   2   5   2      153.50      157.85      2.70 o
   3   5   2        5.02        7.79      1.01 o
   4   5   2        5.45        6.60      1.14 o
   5   5   2       26.80       29.54      1.64 o
 -10   6   2        0.49        0.09      0.76 o
  -9   6   2        1.22        0.75      0.72 o
  -8   6   2        3.07        0.93      1.06 o
  -7   6   2        0.04       -0.12      0.31 o
  -6   6   2       24.78       29.05      0.99 o
  -5   6   2      144.79      151.87      2.56 o
  -4   6   2       55.43       69.96      2.02 o
  -3   6   2        3.50        2.93      0.25 o
  -2   6   2       67.35       75.58      1.44 o
  -1   6   2        9.39       12.87      0.58 o
   0   6   2       63.80       70.10      1.50 o
   1   6   2       66.40       69.30      1.60 o
   2   6   2       64.89       64.96      1.65 o
   3   6   2       46.97       48.31      1.50 o
   4   6   2       22.04       27.63      1.63 o
   5   6   2        3.43        4.32      1.36 o
  -9   7   2        1.66        0.46      0.69 o
  -8   7   2       57.93       61.59      2.93 o
  -7   7   2        0.00       -0.31      0.60 o
  -6   7   2       13.54       15.15      1.15 o
  -5   7   2      137.38      140.86      2.47 o
  -4   7   2       23.80       22.70      0.84 o
  -3   7   2      150.19      142.05      2.34 o
  -2   7   2       32.98       36.24      1.17 o
  -1   7   2        0.01       -0.02      0.21 o
   0   7   2       16.92       16.11      0.75 o
   1   7   2      236.95      251.29      4.25 o
   2   7   2       85.87       84.43      2.67 o
   3   7   2       65.26       69.66      1.99 o
   4   7   2       32.47       39.99      1.92 o
  -9   8   2        0.86        0.68      0.97 o
  -8   8   2       15.61       18.34      1.78 o
  -7   8   2        0.50        0.50      0.42 o
  -6   8   2      281.17      280.13      4.33 o
  -5   8   2       80.41       80.89      2.28 o
  -4   8   2      260.53      269.22      4.02 o
  -3   8   2      128.39      124.02      3.86 o
  -2   8   2        1.55        3.50      0.71 o
  -1   8   2       36.48       36.65      1.54 o
   0   8   2       46.13       41.71      1.28 o
   1   8   2        3.67        3.95      0.56 o
   2   8   2       60.76       64.45      3.07 o
   3   8   2        4.94        3.09      0.69 o
  -9   9   2        1.38        1.30      1.49 o
  -8   9   2       25.15       31.62      2.12 o
  -7   9   2       15.48       13.69      0.94 o
  -6   9   2        5.50        5.12      1.30 o
  -5   9   2       16.13       17.72      0.96 o
  -4   9   2        1.40        4.00      0.76 o
  -3   9   2       39.21       36.47      1.95 o
  -2   9   2        4.30        3.55      0.76 o
  -1   9   2       56.00       48.68      2.12 o
   0   9   2        3.14        2.61      0.49 o
   1   9   2        8.40        7.86      0.74 o
   2   9   2       12.60       16.16      1.01 o
  -7  10   2       31.82       35.89      1.46 o
  -6  10   2       13.61       13.22      0.91 o
  -5  10   2       24.09       25.90      1.69 o
  -4  10   2       63.73       58.95      2.69 o
  -3  10   2       17.70       16.01      1.43 o
  -2  10   2        1.31        0.69      0.59 o
  -1  10   2        0.08        0.29      0.57 o
   0  10   2       36.71       35.01      2.57 o
   1  10   2        5.76        7.91      0.77 o
  -7  11   2        3.20        1.52      0.73 o
  -6  11   2        0.40        0.45      0.56 o
  -5  11   2       22.17       21.86      1.69 o
  -4  11   2       11.27       11.19      1.30 o
  -3  11   2       42.72       39.65      2.38 o
  -2  11   2        8.10        9.55      1.31 o
  -1  11   2        0.01       -0.49      0.49 o
  -5  12   2       27.64       28.58      2.07 o
   1 -12   3        6.18        3.72      0.67 o
   2 -12   3       23.12       20.26      1.83 o
   3 -12   3        2.57        3.38      0.98 o
   4 -12   3      150.71      161.07      5.43 o
  -1 -11   3        0.63        0.77      0.38 o
   0 -11   3        0.16       -0.01      0.30 o
   1 -11   3        4.23        5.52      0.55 o
   2 -11   3        4.17        5.42      1.07 o
   3 -11   3       66.25       74.79      3.28 o
   4 -11   3        8.32        6.67      1.09 o
   6 -11   3       18.66       19.08      1.33 o
   7 -11   3        0.91        0.88      0.73 o
  -2 -10   3       31.40       33.67      1.33 o
  -1 -10   3        7.97        7.26      0.69 o
   0 -10   3        5.32        5.85      0.57 o
   1 -10   3      258.67      258.02      4.38 o
   2 -10   3      117.77      108.93      2.59 o
   3 -10   3        0.82        1.30      0.70 o
   4 -10   3       86.11       91.26      3.38 o
   5 -10   3        0.08        0.52      1.03 o
   6 -10   3       32.41       34.61      2.44 o
   7 -10   3        2.58        3.85      1.43 o
  -3  -9   3       44.64       43.09      1.51 o
  -2  -9   3        0.06        0.29      0.37 o
  -1  -9   3        0.23       -0.21      0.33 o
   0  -9   3       27.28       28.52      1.02 o
   1  -9   3       64.49       64.11      1.45 o
   2  -9   3        0.12        0.14      0.28 o
   3  -9   3       60.37       49.20      5.66 o
   4  -9   3        0.69        1.55      0.38 o
   5  -9   3        5.22        7.47      1.30 o
   6  -9   3       32.68       34.86      2.39 o
   7  -9   3        8.80       10.31      1.76 o
   8  -9   3       88.53      101.51      4.67 o
  -4  -8   3        3.98        3.55      0.59 o
  -3  -8   3        0.66       -0.04      0.34 o
  -2  -8   3       27.11       21.93      1.00 o
  -1  -8   3      513.06      535.41      8.56 o
   0  -8   3      159.99      153.51      2.56 o
   1  -8   3      126.16      123.64      2.10 o
   2  -8   3        1.14        0.73      0.20 o
   3  -8   3        2.83        1.99      0.24 o
   4  -8   3       54.62       56.37      1.10 o
   5  -8   3        1.55        2.28      0.99 o
   6  -8   3       29.60       33.84      2.32 o
   7  -8   3        7.45        6.36      0.90 o
   8  -8   3        0.99        2.10      0.76 o
  -5  -7   3        3.75        4.73      0.65 o
  -4  -7   3        8.35        7.32      0.70 o
  -3  -7   3      113.44      108.87      2.32 o
  -2  -7   3       20.28       20.64      1.07 o
  -1  -7   3        0.07        0.23      0.26 o
   0  -7   3      455.96      427.09      5.53 o
   1  -7   3       25.63       18.71      0.56 o
   2  -7   3        7.79        9.11      0.41 o
   3  -7   3       59.89       58.97      1.28 o
   4  -7   3      373.65      376.91      4.27 o
   5  -7   3       59.14       65.59      1.86 o
   6  -7   3        3.98        5.42      1.52 o
   7  -7   3        0.29       -0.18      0.53 o
   8  -7   3        4.65        5.60      0.91 o
   9  -7   3        0.62        0.72      0.82 o
  -6  -6   3        7.20        6.68      0.94 o
  -5  -6   3      124.24      130.73      2.76 o
  -4  -6   3       69.59       64.57      1.72 o
  -3  -6   3      325.30      326.37      5.10 o
  -2  -6   3      139.91      140.94      2.48 o
  -1  -6   3        0.82        1.12      0.40 o
   0  -6   3       31.07       30.97      0.71 o
   1  -6   3      274.12      280.37      3.28 o
   2  -6   3       72.58       74.00      1.00 o
   3  -6   3       22.66       19.36      0.67 o
   4  -6   3      461.73      447.25      4.96 o
   5  -6   3       82.15       79.13      1.39 o
   6  -6   3        1.47        1.30      0.53 o
   7  -6   3        0.72        0.00      1.29 o
   8  -6   3        6.34        5.64      1.09 o
   9  -6   3        6.52        5.43      1.16 o
  -6  -5   3        0.48        0.77      0.38 o
  -5  -5   3        0.00       -0.28      0.28 o
  -4  -5   3        0.34        0.31      0.27 o
  -3  -5   3       64.19       66.88      1.55 o
  -2  -5   3       29.39       30.78      0.93 o
  -1  -5   3        0.50        0.39      0.18 o
   0  -5   3      122.97      139.24      1.84 o
   1  -5   3      764.19      810.09     11.92 o
   2  -5   3      660.14      666.80      7.20 o
   3  -5   3      197.09      192.43      2.40 o
   4  -5   3        0.03        0.27      0.57 o
   5  -5   3        2.33        2.64      0.52 o
   6  -5   3        0.63        0.24      0.21 o
   7  -5   3       78.48       81.46      2.42 o
   8  -5   3       14.53       15.27      1.19 o
   9  -5   3        0.09       -0.60      0.60 o
  -7  -4   3       43.91       41.33      1.81 o
  -6  -4   3       12.28       11.43      0.78 o
  -5  -4   3        1.41        0.87      0.31 o
  -4  -4   3       71.18       66.61      1.56 o
  -3  -4   3       90.67      108.34      1.99 o
  -2  -4   3      350.39      394.35      4.53 o
  -1  -4   3       45.29       45.56      0.85 o
   0  -4   3      316.22      349.24      6.75 o
   1  -4   3      523.49      517.07      6.58 o
   2  -4   3       51.06       50.35      0.96 o
   3  -4   3      124.48      119.52      1.60 o
   4  -4   3        7.01        8.26      0.43 o
   5  -4   3       43.28       43.20      1.14 o
   6  -4   3       95.72       96.85      1.75 o
   7  -4   3        5.03        6.86      0.57 o
   8  -4   3       23.94       28.00      1.47 o
   9  -4   3        0.05       -1.00      1.20 o
  -8  -3   3        0.36        0.50      0.78 o
  -7  -3   3       25.99       28.52      2.25 o
  -6  -3   3        7.17        7.50      0.62 o
  -5  -3   3       13.00       15.82      0.74 o
  -4  -3   3        8.93        7.99      0.46 o
  -3  -3   3        0.02        0.30      0.17 o
  -2  -3   3       20.40       24.31      0.62 o
  -1  -3   3        1.04        0.95      0.20 o
   0  -3   3       35.71       31.37      0.68 o
   1  -3   3      133.42      128.21      1.86 o
   2  -3   3      249.46      251.95      3.37 o
   3  -3   3      164.88      170.50      3.33 o
   4  -3   3        8.35       10.58      0.99 o
   5  -3   3      289.12      279.53      3.56 o
   6  -3   3      210.73      185.59      2.71 o
   7  -3   3        8.51        7.53      0.58 o
   8  -3   3        2.26        0.88      0.97 o
  -8  -2   3        1.30        0.56      0.48 o
  -7  -2   3        7.09        5.61      0.55 o
  -6  -2   3       31.27       32.32      1.06 o
  -5  -2   3       41.47       42.34      1.00 o
  -4  -2   3      133.23      136.95      1.97 o
  -3  -2   3     2217.52     2283.99     23.21 o
  -2  -2   3      678.93      683.74     10.24 o
  -1  -2   3      649.60      628.34      7.89 o
   0  -2   3       20.84       14.03      0.40 o
   1  -2   3       20.95       19.95      0.69 o
   2  -2   3       52.69       54.61      1.37 o
   3  -2   3     1505.12     1451.07     14.92 o
   4  -2   3     1186.34     1303.27     15.89 o
   5  -2   3      248.84      229.96      3.63 o
   6  -2   3       52.31       43.13      1.35 o
   7  -2   3       33.88       30.94      1.22 o
   8  -2   3        3.33        3.79      0.71 o
  -7  -1   3       19.18       23.45      0.92 o
  -6  -1   3        3.05        1.57      0.45 o
  -5  -1   3      301.18      296.82      4.08 o
  -4  -1   3       59.43       68.28      1.16 o
  -3  -1   3      324.00      327.66      4.46 o
  -2  -1   3      533.43      528.53      6.71 o
  -1  -1   3       54.24       60.34      1.00 o
   0  -1   3      773.59      740.04      9.10 o
   1  -1   3     2237.40     2043.52     24.93 o
   2  -1   3      248.40      231.52      7.51 o
   3  -1   3      442.34      394.24      5.97 o
   4  -1   3        8.58        9.94      0.51 o
   5  -1   3      129.57      124.89      2.37 o
   6  -1   3        8.87        7.50      0.66 o
   7  -1   3        0.45        1.48      0.51 o
   8  -1   3        6.35        6.35      0.89 o
  -7   0   3       11.55       12.52      0.77 o
  -6   0   3       26.45       26.54      0.91 o
  -5   0   3       50.49       52.62      1.04 o
  -4   0   3       10.51       12.01      0.44 o
  -3   0   3      298.67      320.57      4.29 o
  -2   0   3      161.80      166.64      2.32 o
  -1   0   3      204.26      195.07      2.60 o
   0   0   3        6.73        3.97      0.20 o
   1   0   3     2011.97     1873.77     27.72 o
   2   0   3     1322.24     1270.42     15.56 o
   3   0   3      200.70      218.39      3.29 o
   4   0   3      264.93      283.30      4.16 o
   5   0   3       31.94       31.63      0.92 o
   6   0   3       11.67        9.99      1.51 o
   7   0   3        0.00        0.39      0.47 o
   8   0   3        5.45        4.80      0.89 o
  -8   1   3       64.74       67.42      2.23 o
  -7   1   3      181.82      200.38      3.30 o
  -6   1   3        3.52        4.29      0.37 o
  -5   1   3        0.55        0.56      0.19 o
  -4   1   3       65.00       63.76      1.05 o
  -3   1   3      252.85      261.62      3.50 o
  -2   1   3      889.21      841.91     10.35 o
  -1   1   3        4.03        7.15      0.26 o
   0   1   3       58.98       48.82      1.16 o
   1   1   3     1194.07     1189.96     14.57 o
   2   1   3       14.46       16.51      0.48 o
   3   1   3        3.74        5.79      0.34 o
   4   1   3        1.01        1.78      0.42 o
   5   1   3        2.97        3.70      0.63 o
   6   1   3       42.57       43.06      1.78 o
   7   1   3       46.44       47.02      2.01 o
  -9   2   3        8.29        7.55      1.29 o
  -8   2   3        8.36        9.11      3.07 o
  -7   2   3        0.50       -0.45      0.91 o
  -6   2   3       13.25       11.10      0.65 o
  -5   2   3      844.99      834.28      9.04 o
  -4   2   3      747.17      801.92     10.15 o
  -3   2   3      211.15      221.18      2.95 o
  -2   2   3      454.80      455.35      6.06 o
  -1   2   3      323.77      321.65      4.18 o
   0   2   3     1264.84     1318.88     16.11 o
   1   2   3       68.11       79.46      1.37 o
   2   2   3       30.61       33.46      0.74 o
   3   2   3        0.47        0.22      0.17 o
   4   2   3      145.36      155.00      3.44 o
   5   2   3        2.05        1.08      0.49 o
   6   2   3        3.76        3.53      0.72 o
   7   2   3        2.21        1.00      0.58 o
  -9   3   3       34.53       38.05      2.29 o
  -8   3   3        6.15        6.60      0.61 o
  -7   3   3        7.08        6.89      0.55 o
  -6   3   3      149.65      143.31      2.41 o
  -5   3   3       59.42       53.27      1.21 o
  -4   3   3       38.10       34.08      0.89 o
  -3   3   3     1233.89     1270.33     19.40 o
  -2   3   3       76.98       82.55      1.34 o
  -1   3   3       79.26       85.87      1.43 o
   0   3   3       98.98      107.14      1.73 o
   1   3   3       18.26       21.21      3.04 o
   2   3   3       51.88       53.12      1.23 o
   3   3   3      140.60      142.10      2.47 o
   4   3   3        1.61        0.91      0.45 o
   5   3   3       21.11       22.24      2.07 o
   6   3   3        2.88        4.25      0.80 o
 -10   4   3        5.43        3.41      1.71 o
  -9   4   3       10.86        9.31      4.83 o
  -8   4   3        3.69        5.02      0.54 o
  -7   4   3       62.26       60.51      1.45 o
  -6   4   3       10.28       10.64      1.16 o
  -5   4   3      582.37      628.01      8.13 o
  -4   4   3        0.31        0.25      0.25 o
  -3   4   3      180.25      164.74      2.05 o
  -2   4   3        9.26        9.49      0.41 o
  -1   4   3        0.40       -0.04      0.13 o
   0   4   3      725.34      769.17      9.18 o
   1   4   3      149.87      149.25      2.42 o
   2   4   3      894.97      889.87     13.34 o
   3   4   3       77.64       73.86      1.71 o
   4   4   3      105.64      106.60      4.43 o
   5   4   3        0.21        0.06      0.49 o
   6   4   3        7.87        9.25      1.46 o
 -10   5   3        5.07        2.41      1.03 o
  -9   5   3        2.89        1.52      1.02 o
  -8   5   3       29.18       34.88      1.16 o
  -7   5   3       82.51       77.40      1.72 o
  -6   5   3      253.16      238.62      3.67 o
  -5   5   3       47.69       38.73      1.32 o
  -4   5   3      184.15      183.84      2.85 o
  -3   5   3       54.68       51.54      1.34 o
  -2   5   3       57.75       64.84      1.27 o
  -1   5   3       65.08       66.23      1.32 o
   0   5   3       54.84       56.21      1.27 o
   1   5   3       59.80       54.54      1.33 o
   2   5   3      106.02      101.43      2.06 o
   3   5   3       55.36       55.79      1.99 o
   4   5   3        6.05        6.88      0.90 o
   5   5   3        0.12       -0.48      0.53 o
 -10   6   3       24.23       25.76      2.10 o
  -9   6   3        5.16        4.26      1.41 o
  -8   6   3        3.50        6.05      0.64 o
  -7   6   3      116.90      120.80      2.35 o
  -6   6   3      116.74      112.82      2.17 o
  -5   6   3      238.30      233.67      3.58 o
  -4   6   3       19.14       15.70      0.70 o
  -3   6   3       72.89       78.59      1.55 o
  -2   6   3       41.05       45.60      1.09 o
  -1   6   3       41.16       42.01      1.06 o
   0   6   3       36.61       37.54      1.08 o
   1   6   3       61.06       58.53      1.47 o
   2   6   3       85.54       89.46      2.00 o
   3   6   3       49.15       45.81      2.35 o
   4   6   3        8.08        6.62      0.97 o
  -9   7   3       31.40       34.16      2.35 o
  -8   7   3      141.95      154.52      2.92 o
  -7   7   3       76.89       66.89      1.69 o
  -6   7   3       37.22       33.06      1.14 o
  -5   7   3       43.44       42.65      1.28 o
  -4   7   3       81.03       80.54      1.68 o
  -3   7   3      162.60      157.37      4.63 o
  -2   7   3       17.79       16.68      0.82 o
  -1   7   3       98.60      100.97      2.66 o
   0   7   3        3.60        2.31      0.41 o
   1   7   3       10.56        9.17      0.82 o
   2   7   3       61.04       61.72      1.75 o
   3   7   3       16.90       21.77      1.44 o
  -9   8   3        6.98        5.07      3.71 o
  -8   8   3       39.44       39.48      1.56 o
  -7   8   3       63.79       66.07      1.72 o
  -6   8   3      100.89      105.23      2.20 o
  -5   8   3        0.02        0.29      0.36 o
  -4   8   3       37.30       36.29      1.84 o
  -3   8   3       94.20      104.40      3.52 o
  -2   8   3       12.08        8.64      1.02 o
  -1   8   3        1.16        2.02      0.47 o
   0   8   3      111.69      108.21      2.24 o
   1   8   3        0.83        0.41      0.39 o
   2   8   3       12.67       12.98      0.91 o
  -9   9   3        0.12        0.43      0.85 o
  -8   9   3       38.65       37.72      1.55 o
  -7   9   3       12.37       13.37      0.88 o
  -6   9   3      169.83      169.67      4.00 o
  -5   9   3      168.54      155.57      4.71 o
  -4   9   3        2.70        2.04      0.68 o
  -3   9   3        3.29        4.69      0.85 o
  -2   9   3       45.07       43.29      2.28 o
  -1   9   3      175.76      171.31      5.39 o
   0   9   3       73.54       72.48      2.34 o
   1   9   3        3.91        3.26      0.56 o
  -8  10   3        9.43        5.90      1.52 o
  -7  10   3       10.80        8.62      1.43 o
  -6  10   3        0.68        0.31      0.56 o
  -5  10   3       36.38       37.57      2.13 o
  -4  10   3       15.20       12.00      1.23 o
  -3  10   3        9.43        7.45      1.09 o
  -2  10   3        7.77        7.70      1.16 o
  -1  10   3        2.57        4.77      1.02 o
   0  10   3       38.81       37.15      2.42 o
  -7  11   3        3.55        5.03      1.02 o
  -6  11   3       11.10        8.80      1.20 o
  -5  11   3        1.78        1.09      0.68 o
  -4  11   3        8.18        7.55      1.18 o
  -3  11   3        0.69        1.16      0.72 o
  -2  11   3       44.10       40.69      2.53 o
   1 -12   4        0.05        0.02      0.39 o
   2 -12   4       23.00       26.50      2.07 o
   3 -12   4       12.76       11.22      1.44 o
   4 -12   4        0.61        1.12      0.76 o
  -1 -11   4        0.80        0.83      0.38 o
   0 -11   4        4.63        5.42      0.68 o
   1 -11   4        7.89        7.37      0.59 o
   2 -11   4       93.00       94.79      3.82 o
   3 -11   4        1.36        2.03      0.80 o
   4 -11   4       19.19       17.01      1.53 o
   6 -11   4        0.83       -0.56      0.56 o
   7 -11   4        0.49        0.23      0.79 o
  -2 -10   4        0.12       -0.29      0.44 o
  -1 -10   4       18.57       17.09      0.88 o
   0 -10   4        4.46        5.23      0.54 o
   1 -10   4      203.97      193.79      3.99 o
   2 -10   4      109.60      112.67      2.00 o
   3 -10   4      438.99      447.78     10.77 o
   4 -10   4       38.86       38.50      1.20 o
   5 -10   4       71.92       74.49      2.20 o
   6 -10   4        0.97        1.55      0.71 o
   7 -10   4        2.27        3.16      0.89 o
  -3  -9   4        9.02        7.75      0.76 o
  -2  -9   4       35.11       32.55      1.26 o
  -1  -9   4       88.19       84.51      1.92 o
   0  -9   4       28.64       30.29      1.03 o
   1  -9   4       30.33       25.24      0.89 o
   2  -9   4      647.17      645.29      7.89 o
   3  -9   4        6.64        7.47      0.39 o
   4  -9   4        1.71        1.57      0.49 o
   5  -9   4        1.15        1.49      0.64 o
   6  -9   4        3.95        4.78      1.08 o
   7  -9   4        2.80        2.08      0.76 o
   8  -9   4       32.28       38.51      2.44 o
  -4  -8   4       32.10       31.46      1.31 o
  -3  -8   4       22.58       24.85      1.11 o
  -2  -8   4        0.52        0.11      0.34 o
  -1  -8   4      600.69      578.43      7.49 o
   0  -8   4       25.20       24.57      1.29 o
   1  -8   4       24.80       26.33      1.05 o
   2  -8   4       10.28       10.87      0.61 o
   3  -8   4       18.79       22.70      0.57 o
   4  -8   4        5.55        6.36      0.99 o
   5  -8   4       30.03       34.35      1.44 o
   6  -8   4       16.84       18.18      1.19 o
   7  -8   4       11.20       15.61      1.21 o
   8  -8   4       18.25       23.23      1.50 o
  -5  -7   4       62.34       59.62      1.80 o
  -4  -7   4        0.31        0.02      0.33 o
  -3  -7   4       29.34       29.81      1.14 o
  -2  -7   4        0.03       -0.15      0.29 o
  -1  -7   4       36.94       32.81      1.00 o
   0  -7   4      378.95      388.92      5.11 o
   1  -7   4       40.72       40.77      0.73 o
   2  -7   4       37.99       39.44      0.83 o
   3  -7   4        0.12        0.16      0.23 o
   4  -7   4        6.25        5.12      0.48 o
   5  -7   4       41.86       44.81      1.58 o
   6  -7   4        0.22       -0.51      0.51 o
   7  -7   4        0.01       -0.97      1.11 o
   8  -7   4        3.31        3.31      1.53 o
  -6  -6   4       33.78       37.86      1.74 o
  -5  -6   4       24.65       23.38      1.07 o
  -4  -6   4       11.06       15.49      0.85 o
  -3  -6   4      161.13      175.17      3.01 o
  -2  -6   4      108.51      108.55      2.07 o
  -1  -6   4       20.11       25.70      1.18 o
   0  -6   4      185.49      200.80      2.57 o
   1  -6   4       70.99       64.21      2.35 o
   2  -6   4      142.55      149.85      1.72 o
   3  -6   4      141.29      155.69      1.81 o
   4  -6   4       20.21       23.77      0.70 o
   5  -6   4       54.17       57.76      1.19 o
   6  -6   4       11.56       10.42      1.39 o
   7  -6   4        3.06        3.19      1.34 o
   8  -6   4       16.33       15.76      2.02 o
  -6  -5   4        1.25        1.88      0.47 o
  -5  -5   4       40.43       35.02      1.51 o
  -4  -5   4        4.81        4.14      0.49 o
  -3  -5   4        0.15        0.01      0.22 o
  -2  -5   4       40.54       44.20      0.95 o
  -1  -5   4       42.94       53.11      0.99 o
   0  -5   4      472.63      524.93      8.09 o
   1  -5   4      800.28      803.30      7.48 o
   2  -5   4      278.83      281.46      2.86 o
   3  -5   4      435.76      453.32      4.44 o
   4  -5   4       25.19       26.56      0.88 o
   5  -5   4        3.13        3.43      0.45 o
   6  -5   4        2.00        1.98      0.41 o
   7  -5   4       50.90       44.11      1.45 o
   8  -5   4        8.46        7.70      1.00 o
  -7  -4   4       23.32       22.39      1.07 o
  -6  -4   4       34.07       32.34      1.19 o
  -5  -4   4        1.79        1.21      0.34 o
  -4  -4   4       10.97       10.29      0.61 o
  -3  -4   4        4.37        3.29      0.32 o
  -2  -4   4       84.61      115.13      1.94 o
  -1  -4   4      167.40      174.75     12.39 o
   0  -4   4       85.29       82.77      1.19 o
   1  -4   4      198.88      205.70      2.52 o
   2  -4   4      642.20      644.21      6.05 o
   3  -4   4       20.31       19.12      0.45 o
   4  -4   4       15.84       17.04      0.64 o
   5  -4   4        0.00        0.00      0.22 o
   6  -4   4       18.73       18.68      0.79 o
   7  -4   4       12.24        8.87      0.66 o
   8  -4   4       74.25       70.02      2.28 o
  -8  -3   4        0.61        0.80      0.99 o
  -7  -3   4        9.91       12.07      0.79 o
  -6  -3   4       11.93       11.52      0.71 o
  -5  -3   4        1.45        0.91      0.31 o
  -4  -3   4       12.75       14.09      0.47 o
  -3  -3   4       13.00        9.83      0.44 o
  -2  -3   4        0.53        0.62      0.36 o
  -1  -3   4     1173.52     1187.76     14.69 o
   0  -3   4     1320.82     1316.51     16.14 o
   1  -3   4      658.48      693.47      8.69 o
   2  -3   4      923.39      953.76      8.78 o
   3  -3   4      117.77      125.40      1.78 o
   4  -3   4      179.81      182.28      2.50 o
   5  -3   4        1.95        1.00      0.33 o
   6  -3   4       27.62       29.38      0.97 o
   7  -3   4       29.63       27.05      1.01 o
   8  -3   4        3.43        2.87      0.83 o
  -8  -2   4        0.00        0.29      0.65 o
  -7  -2   4       18.96       18.98      0.87 o
  -6  -2   4       12.29       11.38      0.66 o
  -5  -2   4        5.51        4.55      0.33 o
  -4  -2   4      149.05      157.71      2.46 o
  -3  -2   4      288.84      321.24      3.75 o
  -2  -2   4      458.02      502.87      6.52 o
  -1  -2   4     1185.66     1130.68     13.92 o
   0  -2   4       44.40       40.98      0.82 o
   1  -2   4       12.96       10.37      0.70 o
   2  -2   4       44.58       58.82      0.79 o
   3  -2   4        0.02        0.04      0.30 o
   4  -2   4      569.29      568.91      6.41 o
   5  -2   4       30.98       25.52      0.91 o
   6  -2   4       49.67       51.17      1.31 o
   7  -2   4       30.17       24.98      1.02 o
   8  -2   4        9.99        9.36      1.04 o
  -7  -1   4        0.09        0.37      0.30 o
  -6  -1   4       96.60       92.31      1.44 o
  -5  -1   4       41.35       38.39      0.79 o
  -4  -1   4      215.76      209.47      2.35 o
  -3  -1   4      105.58      116.78      1.90 o
  -2  -1   4       23.46       21.42      0.58 o
  -1  -1   4      397.68      400.83      5.15 o
   0  -1   4       18.66       20.48      0.52 o
   1  -1   4      297.71      309.62      4.06 o
   2  -1   4       52.02       49.80      1.82 o
   3  -1   4     1110.58     1090.09     11.66 o
   4  -1   4        0.44        0.58      0.33 o
   5  -1   4        1.14        6.45      1.49 o
   6  -1   4        5.37        6.66      0.56 o
   7  -1   4       29.22       26.73      1.48 o
  -7   0   4       35.95       39.92      1.26 o
  -6   0   4       30.95       34.41      0.78 o
  -5   0   4      250.00      257.23      2.82 o
  -4   0   4      408.77      439.59      5.01 o
  -3   0   4        0.48        0.87      0.16 o
  -2   0   4      679.24      691.45      8.65 o
  -1   0   4       94.56      105.09      1.60 o
   0   0   4        7.67        8.18      0.63 o
   1   0   4      924.93      885.71     16.07 o
   2   0   4     1393.40     1378.84     14.22 o
   3   0   4       81.37       86.39      1.43 o
   4   0   4       23.87       26.19      1.18 o
   5   0   4        3.23        4.17      0.54 o
   6   0   4       15.86       14.20      1.12 o
   7   0   4        3.35        3.13      0.72 o
  -9   1   4        3.30        3.54      1.07 o
  -8   1   4        1.59        0.27      0.40 o
  -7   1   4      288.69      297.41      4.53 o
  -6   1   4       23.48       27.19      0.93 o
  -5   1   4       64.71       57.28      1.08 o
  -4   1   4        0.01        0.07      0.26 o
  -3   1   4      725.74      727.98      7.81 o
  -2   1   4     1539.85     1558.08     23.95 o
  -1   1   4       37.73       37.35      1.07 o
   0   1   4      464.97      476.81     10.79 o
   1   1   4       45.22       39.22      0.76 o
   2   1   4      184.92      212.08      2.66 o
   3   1   4       84.21       83.66      1.40 o
   4   1   4       30.68       25.32      1.24 o
   5   1   4       12.05       12.00      1.10 o
   6   1   4        0.69        0.07      0.42 o
   7   1   4       33.96       34.78      1.81 o
  -9   2   4        3.22        3.47      0.87 o
  -8   2   4       79.72       84.16      1.96 o
  -7   2   4        1.66        1.20      0.54 o
  -6   2   4        0.56        0.87      0.31 o
  -5   2   4        3.79        5.15      0.31 o
  -4   2   4      213.19      242.35      3.39 o
  -3   2   4      962.68     1010.92     10.65 o
  -2   2   4      122.03      138.57      2.04 o
  -1   2   4      190.48      205.67      2.89 o
   0   2   4        0.03        0.38      0.25 o
   1   2   4      525.75      588.76      6.41 o
   2   2   4       23.11       28.61      0.85 o
   3   2   4        0.33       -0.04      0.31 o
   4   2   4      112.83      109.73      2.85 o
   5   2   4        1.37        1.37      0.53 o
   6   2   4        1.87        1.42      0.54 o
  -9   3   4       15.13       15.91      1.65 o
  -8   3   4       68.47       68.59      1.65 o
  -7   3   4       75.55       73.78      1.65 o
  -6   3   4        0.43        0.57      0.43 o
  -5   3   4       10.12       10.42      0.57 o
  -4   3   4      333.55      357.29      4.07 o
  -3   3   4      476.84      495.50      5.45 o
  -2   3   4        5.02        6.56      0.42 o
  -1   3   4       25.30       21.51      0.64 o
   0   3   4        2.57        3.79      0.79 o
   1   3   4       20.07       20.59      0.74 o
   2   3   4      266.71      276.56      3.96 o
   3   3   4       35.90       31.60      1.41 o
   4   3   4        9.47        9.55      0.97 o
   5   3   4       24.36       23.64      1.41 o
   6   3   4        3.64        4.21      0.82 o
 -10   4   4        0.02       -0.14      0.70 o
  -9   4   4        3.85        4.58      0.96 o
  -8   4   4        0.73       -0.25      0.58 o
  -7   4   4        3.22        8.24      1.00 o
  -6   4   4       10.89       11.00      0.89 o
  -5   4   4       23.22       24.10      0.84 o
  -4   4   4      211.66      224.92      4.21 o
  -3   4   4       82.15      101.97      1.45 o
  -2   4   4       65.25       64.26      1.26 o
  -1   4   4      289.28      301.96      4.21 o
   0   4   4        0.01        0.25      0.18 o
   1   4   4        0.41        0.17      0.20 o
   2   4   4       81.60       80.07      1.74 o
   3   4   4       17.82       16.84      1.15 o
   4   4   4       56.73       60.74      2.23 o
   5   4   4        1.87        1.03      0.61 o
 -10   5   4       14.95       14.24      1.66 o
  -9   5   4       32.61       36.70      1.86 o
  -8   5   4        1.61        2.28      0.48 o
  -7   5   4       47.34       46.32      1.34 o
  -6   5   4       28.59       36.77      1.14 o
  -5   5   4       54.45       58.14      1.38 o
  -4   5   4      143.94      145.35      2.42 o
  -3   5   4      185.02      191.39      2.90 o
  -2   5   4       63.84       74.57      1.46 o
  -1   5   4        3.82        3.27      0.30 o
   0   5   4      122.13      123.05      2.15 o
   1   5   4       13.42       12.49      0.67 o
   2   5   4       18.40       17.56      0.84 o
   3   5   4        0.01       -0.29      0.64 o
   4   5   4        4.49        3.92      0.80 o
  -9   6   4       10.31        7.15      1.71 o
  -8   6   4       47.92       52.52      1.53 o
  -7   6   4        4.30        5.75      0.62 o
  -6   6   4      335.17      334.16      4.91 o
  -5   6   4        1.47        1.06      0.34 o
  -4   6   4        5.38        5.07      0.66 o
  -3   6   4       48.12       45.47      1.15 o
  -2   6   4       37.81       39.30      1.23 o
  -1   6   4       54.93       61.24      2.49 o
   0   6   4      188.33      191.74      3.07 o
   1   6   4      210.73      205.12      3.36 o
   2   6   4        0.01       -0.29      0.29 o
   3   6   4       16.90       17.54      1.24 o
   4   6   4        1.17       -0.15      0.51 o
  -9   7   4      104.39       98.58      3.12 o
  -8   7   4       40.52       35.69      1.64 o
  -7   7   4       13.30       11.07      0.85 o
  -6   7   4       49.45       49.52      1.42 o
  -5   7   4      153.74      159.83      2.78 o
  -4   7   4      270.07      270.05      4.05 o
  -3   7   4      120.91      115.86      3.63 o
  -2   7   4        2.21        1.75      0.55 o
  -1   7   4        2.37        2.06      0.45 o
   0   7   4      137.52      143.14      2.61 o
   1   7   4       26.94       26.49      1.09 o
   2   7   4       14.89       13.40      1.97 o
   3   7   4        7.74        6.73      0.94 o
  -9   8   4        2.67        3.47      0.97 o
  -8   8   4       13.32       10.20      0.85 o
  -7   8   4       21.59       18.28      1.00 o
  -6   8   4      122.03      126.42      2.50 o
  -5   8   4       52.62       51.76      1.44 o
  -4   8   4       17.18       13.39      1.21 o
  -3   8   4      366.28      352.26      8.67 o
  -2   8   4       28.91       24.60      1.62 o
  -1   8   4       51.47       61.00      2.71 o
   0   8   4       66.14       69.00      1.79 o
   1   8   4       64.28       68.74      1.89 o
   2   8   4        0.51        0.63      0.60 o
  -8   9   4       55.51       52.04      1.63 o
  -7   9   4        4.44        5.80      0.70 o
  -6   9   4       88.87       83.77      2.76 o
  -5   9   4       28.02       23.98      1.65 o
  -4   9   4       12.89       14.89      1.35 o
  -3   9   4       64.60       62.66      2.78 o
  -2   9   4       50.99       50.17      2.50 o
  -1   9   4        6.71        6.19      1.04 o
   0   9   4        6.45        8.30      1.22 o
   1   9   4        0.11        0.23      0.37 o
  -8  10   4        0.21        0.60      0.51 o
  -7  10   4        0.55        1.20      0.55 o
  -6  10   4        0.00        0.13      0.57 o
  -5  10   4        7.44        6.38      1.02 o
  -4  10   4        6.21        4.64      0.96 o
  -3  10   4        2.67        3.65      0.88 o
  -2  10   4        0.01        0.29      0.62 o
  -1  10   4        5.67        3.37      0.94 o
  -6  11   4        0.00        0.57      0.71 o
  -5  11   4        6.10        6.42      1.13 o
  -4  11   4        7.48        7.48      1.20 o
   1 -12   5        0.72        1.42      0.40 o
   2 -12   5        2.99        2.59      0.97 o
   3 -12   5        0.77        0.88      0.75 o
  -1 -11   5        4.08        3.82      0.55 o
   0 -11   5        0.03        0.15      0.30 o
   1 -11   5        0.32       -0.01      0.28 o
   2 -11   5        0.31        0.40      0.31 o
   3 -11   5      110.41      103.08      3.92 o
   5 -11   5       49.01       50.79      1.94 o
   6 -11   5        0.01        0.41      0.61 o
  -2 -10   5        1.02        0.44      0.37 o
  -1 -10   5        0.02        0.65      0.33 o
   0 -10   5       13.69       12.44      0.74 o
   1 -10   5       17.82       16.14      0.73 o
   2 -10   5        9.31        7.09      0.63 o
   3 -10   5       20.63       19.45      0.77 o
   4 -10   5       66.88       73.17      2.11 o
   5 -10   5        0.97        1.72      1.11 o
   6 -10   5        0.30       -0.33      0.56 o
   7 -10   5        3.57        6.46      0.97 o
  -3  -9   5       29.39       33.07      1.29 o
  -2  -9   5        4.13        4.69      0.57 o
  -1  -9   5       26.18       25.30      1.01 o
   0  -9   5      323.49      314.12      4.52 o
   1  -9   5       26.98       25.41      0.87 o
   2  -9   5       52.77       53.29      1.22 o
   3  -9   5      166.97      175.02      2.13 o
   4  -9   5        3.56        5.67      0.52 o
   5  -9   5        4.86        7.26      0.82 o
   6  -9   5        5.19        6.66      0.91 o
   7  -9   5       31.10       35.53      2.17 o
  -4  -8   5        3.98        5.41      1.02 o
  -3  -8   5      158.46      152.58      4.25 o
  -2  -8   5        3.38        3.18      0.47 o
  -1  -8   5      304.96      307.06      4.45 o
   0  -8   5      641.05      639.68     10.19 o
   1  -8   5      193.05      187.53      2.80 o
   2  -8   5       78.05       79.36      1.20 o
   3  -8   5        3.57        4.49      0.32 o
   4  -8   5        4.80        6.75      0.47 o
   5  -8   5        3.96        4.77      0.60 o
   6  -8   5        5.66        5.48      0.84 o
   7  -8   5        0.52        0.53      0.79 o
   8  -8   5        4.85        5.96      1.34 o
  -5  -7   5        1.73        2.46      0.61 o
  -4  -7   5      116.50      108.64      2.40 o
  -3  -7   5        1.06        0.39      0.73 o
  -2  -7   5       19.74       19.35      0.85 o
  -1  -7   5        3.69        4.93      0.58 o
   0  -7   5      414.32      393.11      5.52 o
   1  -7   5       74.05       68.23      1.05 o
   2  -7   5       27.03       32.88      0.68 o
   3  -7   5        0.58        1.87      0.40 o
   4  -7   5        9.08        8.44      0.82 o
   5  -7   5      122.42      122.95      1.97 o
   6  -7   5        1.63        1.50      0.44 o
   7  -7   5        0.00       -0.69      0.69 o
   8  -7   5       12.42       13.44      1.69 o
  -6  -6   5        1.63        0.97      0.43 o
  -5  -6   5        0.02        0.21      0.34 o
  -4  -6   5      157.31      152.86      3.13 o
  -3  -6   5      396.11      369.45      6.29 o
  -2  -6   5      208.28      216.02      3.30 o
  -1  -6   5        1.52        1.34      0.25 o
   0  -6   5       13.57       12.12      0.51 o
   1  -6   5       14.42       18.53      0.49 o
   2  -6   5      325.70      341.39      3.49 o
   3  -6   5       88.58       87.43      1.22 o
   4  -6   5        0.04       -0.10      0.19 o
   5  -6   5        0.61        0.96      0.31 o
   6  -6   5        0.79        1.70      0.80 o
   7  -6   5        8.75       10.79      1.15 o
   8  -6   5        0.18        0.47      0.78 o
  -6  -5   5        4.77        4.89      0.60 o
  -5  -5   5        0.37       -0.39      0.39 o
  -4  -5   5       16.66       15.03      0.91 o
  -3  -5   5        8.52        7.67      0.66 o
  -2  -5   5      160.49      150.03      1.86 o
  -1  -5   5        4.78        3.19      0.31 o
   0  -5   5      152.72      179.92      2.11 o
   1  -5   5       89.75      105.22      1.33 o
   2  -5   5       19.91       15.79      0.44 o
   3  -5   5      127.05      124.14      1.79 o
   4  -5   5        0.11        0.66      0.39 o
   5  -5   5       22.78       22.30      0.81 o
   6  -5   5       32.49       30.33      0.99 o
   7  -5   5       15.12       17.26      0.86 o
   8  -5   5        4.60        6.66      0.94 o
  -7  -4   5       12.59       13.69      0.87 o
  -6  -4   5       16.64       16.79      0.87 o
  -5  -4   5        0.07        0.04      0.22 o
  -4  -4   5       29.49       27.36      0.94 o
  -3  -4   5       98.80      106.23      1.46 o
  -2  -4   5        2.90        2.19      0.27 o
  -1  -4   5       10.03       13.69      0.47 o
   0  -4   5       58.70       64.22      0.93 o
   1  -4   5      313.60      320.93      3.24 o
   2  -4   5      318.87      334.87      3.38 o
   3  -4   5        9.63       13.48      0.53 o
   4  -4   5        9.37       12.17      0.57 o
   5  -4   5        7.87        8.69      0.59 o
   6  -4   5       17.38       16.40      0.86 o
   7  -4   5        0.06        0.08      0.38 o
   8  -4   5        6.40        4.81      0.61 o
  -8  -3   5        6.93        8.95      0.91 o
  -7  -3   5        0.27        0.07      0.41 o
  -6  -3   5       27.57       31.41      1.09 o
  -5  -3   5        0.04       -0.20      0.20 o
  -4  -3   5        0.47        0.22      0.16 o
  -3  -3   5       30.32       29.58      0.64 o
  -2  -3   5      511.53      568.05      5.49 o
  -1  -3   5       92.28      112.11      1.36 o
   0  -3   5      569.30      616.29      5.82 o
   1  -3   5        9.82        9.85      0.33 o
   2  -3   5       44.50       43.12      0.71 o
   3  -3   5       18.90       18.25      0.61 o
   4  -3   5       36.08       31.33      0.88 o
   5  -3   5        3.23        3.36      0.45 o
   6  -3   5        3.26        4.04      0.51 o
   7  -3   5        8.06        7.37      0.77 o
   8  -3   5       41.95       45.34      1.54 o
  -8  -2   5       24.47       27.75      1.90 o
  -7  -2   5       18.12       17.22      0.85 o
  -6  -2   5       45.29       45.80      1.26 o
  -5  -2   5       77.37       81.68      1.30 o
  -4  -2   5      100.33      105.62      1.61 o
  -3  -2   5      208.75      204.35      2.28 o
  -2  -2   5      598.55      606.14      6.65 o
  -1  -2   5     2868.13     2829.59     29.11 o
   0  -2   5      594.83      645.55      6.06 o
   1  -2   5      109.78      102.44      1.25 o
   2  -2   5      337.71      346.65      3.47 o
   3  -2   5       47.27       52.72      1.08 o
   4  -2   5      193.52      195.61      2.71 o
   5  -2   5      162.61      159.43      2.45 o
   6  -2   5        8.22        8.41      0.79 o
   7  -2   5       14.14       15.40      1.43 o
  -8  -1   5        8.48        8.46      1.07 o
  -7  -1   5       62.99       67.35      1.70 o
  -6  -1   5      245.78      248.51      3.25 o
  -5  -1   5       25.54       25.00      0.72 o
  -4  -1   5       10.43        7.95      0.34 o
  -3  -1   5       43.17       51.20      0.94 o
  -2  -1   5        5.85        5.03      0.36 o
  -1  -1   5      746.54      786.65      9.77 o
   0  -1   5       52.24       51.59      1.01 o
   1  -1   5       27.84       35.20      0.62 o
   2  -1   5      739.83      716.03      6.80 o
   3  -1   5      218.89      204.28      2.72 o
   4  -1   5       99.04       94.95      1.66 o
   5  -1   5        3.04        5.13      0.50 o
   6  -1   5        0.00       -0.35      0.35 o
   7  -1   5        1.55        1.32      0.59 o
  -8   0   5        8.24        8.08      1.26 o
  -7   0   5       63.98       66.93      1.68 o
  -6   0   5       43.12       39.63      1.18 o
  -5   0   5      144.23      136.67      1.72 o
  -4   0   5       31.09       33.41      0.76 o
  -3   0   5      138.75      145.83      1.93 o
  -2   0   5      634.66      696.35      7.50 o
  -1   0   5       59.40       63.26      1.17 o
   0   0   5      148.18      133.28      2.28 o
   1   0   5      162.53      167.63      1.88 o
   2   0   5      217.90      210.75      2.72 o
   3   0   5      334.04      334.47      4.09 o
   4   0   5        9.95       11.64      0.60 o
   5   0   5       42.43       41.31      1.73 o
   6   0   5        4.70        4.00      0.94 o
   7   0   5        0.40        0.38      0.53 o
  -9   1   5        7.10        4.75      1.27 o
  -8   1   5        5.01        4.07      0.80 o
  -7   1   5        5.74        6.32      0.61 o
  -6   1   5       39.54       39.38      1.16 o
  -5   1   5       77.01       67.33      1.20 o
  -4   1   5      137.17      154.77      2.07 o
  -3   1   5      121.56      127.02      1.72 o
  -2   1   5     2247.91     2335.74     24.08 o
  -1   1   5      166.47      179.06      2.59 o
   0   1   5      198.28      200.96      2.46 o
   1   1   5       35.23       31.87      0.71 o
   2   1   5       21.40       23.25      0.70 o
   3   1   5       85.85       89.25      1.53 o
   4   1   5        1.98        0.59      1.21 o
   5   1   5       15.09       13.64      1.10 o
   6   1   5        0.23       -0.08      0.42 o
  -9   2   5       20.12       18.53      1.68 o
  -8   2   5      109.27      108.45      2.34 o
  -7   2   5       69.82       67.37      1.67 o
  -6   2   5      223.89      226.01      3.60 o
  -5   2   5       90.70      100.93      1.94 o
  -4   2   5       86.18      106.66      1.76 o
  -3   2   5       30.63       31.15      1.38 o
  -2   2   5       30.63       32.73      0.69 o
  -1   2   5     1589.05     1617.93     19.82 o
   0   2   5        3.77        2.72      0.34 o
   1   2   5       59.10       60.98      1.11 o
   2   2   5        1.83        2.11      0.40 o
   3   2   5        2.52        3.18      1.00 o
   4   2   5        2.85        2.91      0.96 o
   5   2   5       19.03       16.94      1.23 o
   6   2   5       18.07       20.80      2.86 o
  -9   3   5        1.21        0.65      0.41 o
  -8   3   5       30.13       28.31      1.18 o
  -7   3   5        0.40        0.46      0.33 o
  -6   3   5        0.02        0.51      0.32 o
  -5   3   5        2.22        3.53      0.83 o
  -4   3   5       46.52       53.38      1.21 o
  -3   3   5       44.40       51.96      0.98 o
  -2   3   5        0.16        0.19      0.15 o
  -1   3   5      119.68      128.02      2.10 o
   0   3   5       55.08       61.92      1.12 o
   1   3   5        0.12        0.16      0.17 o
   2   3   5       16.46       16.77      1.06 o
   3   3   5        7.27        7.59      0.87 o
   4   3   5        0.03       -0.31      0.47 o
   5   3   5        5.41        6.03      0.95 o
  -9   4   5        0.00       -0.32      0.38 o
  -8   4   5       42.12       40.61      1.50 o
  -7   4   5       53.19       58.49      1.50 o
  -6   4   5       43.38       40.81      1.32 o
  -5   4   5       23.57       27.18      0.90 o
  -4   4   5       12.75       15.06      0.67 o
  -3   4   5       94.01      110.23      1.62 o
  -2   4   5      228.49      242.12      3.00 o
  -1   4   5      108.96      126.94      1.84 o
   0   4   5       62.18       71.64      1.50 o
   1   4   5       19.04       18.15      1.70 o
   2   4   5        0.43        0.24      0.39 o
   3   4   5       86.84       82.33      3.38 o
   4   4   5        1.68        1.42      0.69 o
   5   4   5        1.40        0.78      0.93 o
  -9   5   5       17.84       16.45      1.51 o
  -8   5   5        9.40        7.36      0.88 o
  -7   5   5       88.90       98.18      2.20 o
  -6   5   5        2.26        0.60      0.40 o
  -5   5   5        0.69        0.07      0.47 o
  -4   5   5      151.51      142.69      2.44 o
  -3   5   5      225.13      231.94      3.46 o
  -2   5   5        0.02        0.38      0.20 o
  -1   5   5       37.59       37.87      1.04 o
   0   5   5      177.17      177.16      2.87 o
   1   5   5       22.42       19.07      0.85 o
   2   5   5        8.55       10.57      1.00 o
   3   5   5        0.28        0.44      0.52 o
   4   5   5        0.52        2.08      0.67 o
  -9   6   5       35.62       39.48      1.41 o
  -8   6   5       21.98       23.82      2.85 o
  -7   6   5      162.61      159.85      2.93 o
  -6   6   5        0.11       -0.07      0.37 o
  -5   6   5       20.09       23.33      0.96 o
  -4   6   5       70.42       66.14      1.53 o
  -3   6   5        0.77        0.60      0.32 o
  -2   6   5       63.18       61.79      2.38 o
  -1   6   5      370.45      357.90      6.20 o
   0   6   5       28.29       26.90      1.00 o
   1   6   5       56.96       59.50      1.58 o
   2   6   5        0.02       -0.41      0.41 o
   3   6   5        5.98        5.82      1.67 o
  -9   7   5        0.58        0.16      0.49 o
  -8   7   5        0.83        0.35      0.61 o
  -7   7   5       25.92       24.88      1.10 o
  -6   7   5       13.48       13.13      1.73 o
  -5   7   5      200.64      200.29      3.33 o
  -4   7   5      174.10      172.42      2.92 o
  -3   7   5        2.14        1.47      0.58 o
  -2   7   5       35.68       36.03      1.91 o
  -1   7   5       23.26       23.24      1.54 o
   0   7   5        2.59        2.01      0.45 o
   1   7   5        1.72        2.19      0.48 o
   2   7   5        0.00       -0.41      0.41 o
  -9   8   5        0.53       -0.03      0.52 o
  -8   8   5        0.06       -0.43      0.47 o
  -7   8   5       66.65       60.69      1.98 o
  -6   8   5       37.95       38.60      1.33 o
  -5   8   5       22.43       23.60      1.47 o
  -4   8   5      106.33      100.95      3.52 o
  -3   8   5      280.57      279.26      7.32 o
  -2   8   5       24.04       26.50      1.74 o
  -1   8   5      176.09      183.97      5.55 o
   0   8   5       22.69       21.97      1.67 o
   1   8   5        1.45        0.94      0.45 o
  -8   9   5        1.05        0.63      0.49 o
  -7   9   5        0.02       -0.11      0.43 o
  -6   9   5       21.40       21.36      1.16 o
  -5   9   5       17.21       16.31      1.40 o
  -4   9   5        0.00       -0.18      0.47 o
  -3   9   5        0.00        1.03      0.63 o
  -2   9   5       58.25       59.31      2.83 o
  -1   9   5       11.33       11.32      1.35 o
   0   9   5       20.11       21.12      1.78 o
  -7  10   5        0.01        0.23      0.58 o
  -6  10   5        0.07       -0.04      0.57 o
  -5  10   5        0.95        0.97      0.72 o
  -4  10   5       12.32       14.26      1.42 o
  -3  10   5       34.65       35.01      2.22 o
  -2  10   5       24.21       28.41      2.03 o
   2 -12   6        3.24        3.35      0.48 o
   0 -11   6        0.04       -0.17      0.33 o
   1 -11   6        3.35        2.07      0.41 o
   2 -11   6       29.13       28.36      0.98 o
   3 -11   6        0.13        0.05      0.40 o
   5 -11   6       51.68       55.11      4.45 o
   6 -11   6        5.92        6.50      1.20 o
  -2 -10   6        1.36        0.46      0.37 o
  -1 -10   6       16.61       18.41      0.92 o
   0 -10   6       16.78       16.17      1.01 o
   1 -10   6       62.81       68.04      1.54 o
   2 -10   6        1.76        2.53      0.41 o
   3 -10   6      113.43      116.02      2.43 o
   4 -10   6        3.77        4.12      0.52 o
   5 -10   6       26.39       26.35      1.39 o
   6 -10   6       21.89       27.07      1.48 o
  -3  -9   6       39.26       46.09      1.51 o
  -2  -9   6       11.60        9.35      0.70 o
  -1  -9   6       29.75       29.27      1.08 o
   0  -9   6       44.28       42.38      1.17 o
   1  -9   6      321.13      315.58      4.56 o
   2  -9   6       66.09       65.09      1.13 o
   3  -9   6        1.89        2.09      0.33 o
   4  -9   6        0.90        0.40      0.26 o
   5  -9   6       25.68       34.36      1.50 o
   6  -9   6        0.25       -0.41      0.54 o
   7  -9   6       28.78       34.04      2.17 o
  -4  -8   6        2.02        1.00      0.44 o
  -3  -8   6        4.19        4.10      0.54 o
  -2  -8   6        0.15       -0.19      0.28 o
  -1  -8   6      110.96       95.93      3.12 o
   0  -8   6       24.31       22.81      0.83 o
   1  -8   6       19.75       21.12      0.64 o
   2  -8   6      282.11      283.46      3.11 o
   3  -8   6        2.86        2.74      0.33 o
   4  -8   6       40.34       41.49      1.00 o
   5  -8   6       18.26       19.11      0.75 o
   6  -8   6       17.48       17.40      1.19 o
   7  -8   6        2.51        3.49      0.81 o
  -5  -7   6       10.38       11.73      1.42 o
  -4  -7   6        0.30       -0.22      0.33 o
  -3  -7   6        5.60        5.43      0.57 o
  -2  -7   6       81.26       74.71      1.70 o
  -1  -7   6        5.40        4.33      0.45 o
   0  -7   6       72.28       68.43      1.40 o
   1  -7   6        3.28        3.33      0.29 o
   2  -7   6        8.26        8.06      0.39 o
   3  -7   6        0.27        0.19      0.25 o
   4  -7   6       13.55       13.02      0.59 o
   5  -7   6       64.54       65.36      1.38 o
   6  -7   6      112.19      116.80      2.08 o
   7  -7   6       50.32       58.83      2.13 o
  -6  -6   6       16.18       12.30      0.88 o
  -5  -6   6        9.99       12.28      1.00 o
  -4  -6   6      218.55      209.51      4.16 o
  -3  -6   6      268.40      254.37      3.88 o
  -2  -6   6      525.05      544.88      7.00 o
  -1  -6   6      378.79      354.24      6.04 o
   0  -6   6       17.90       18.94      0.53 o
   1  -6   6      125.77      123.22      1.58 o
   2  -6   6       82.10       83.05      1.31 o
   3  -6   6       85.34       90.66      1.50 o
   4  -6   6       20.12       18.92      0.70 o
   5  -6   6        0.02       -0.11      0.27 o
   6  -6   6      119.83      129.12      2.53 o
   7  -6   6       51.70       51.68      1.49 o
  -6  -5   6       15.54       13.10      0.91 o
  -5  -5   6      117.75      122.86      2.97 o
  -4  -5   6        2.34        3.56      0.46 o
  -3  -5   6      148.65      139.93      2.87 o
  -1  -5   6        5.64        7.47      0.35 o
   0  -5   6        2.30        2.65      0.24 o
   1  -5   6        0.07        0.09      0.14 o
   2  -5   6      184.20      192.54      2.50 o
   3  -5   6       12.08       11.35      0.53 o
   4  -5   6       26.89       24.36      0.81 o
   5  -5   6        0.01       -0.28      0.28 o
   6  -5   6       20.74       21.10      0.88 o
   7  -5   6       13.31       12.97      0.80 o
  -7  -4   6       11.58       10.11      0.76 o
  -6  -4   6      210.54      196.66      3.38 o
  -5  -4   6       98.37       89.66      2.33 o
  -4  -4   6        5.91        3.81      0.38 o
  -3  -4   6       14.01       14.16      0.49 o
  -2  -4   6      178.91      167.38      2.30 o
  -1  -4   6       13.13        9.70      0.38 o
   0  -4   6      214.87      240.83      2.58 o
   1  -4   6      187.23      177.44      2.02 o
   2  -4   6       51.88       58.84      0.93 o
   3  -4   6       15.50       15.54      0.61 o
   4  -4   6      230.72      227.88      3.08 o
   5  -4   6        5.43        5.10      0.52 o
   6  -4   6       11.71       12.97      0.76 o
   7  -4   6        1.75        1.52      0.45 o
  -7  -3   6       60.54       61.70      1.65 o
  -6  -3   6       20.12       24.51      0.96 o
  -5  -3   6       14.20       13.72      0.57 o
  -4  -3   6       78.35       73.67      1.19 o
  -3  -3   6        2.97        3.03      0.25 o
  -2  -3   6      145.18      168.89      1.95 o
  -1  -3   6      279.21      302.97      3.13 o
   0  -3   6      320.67      369.30      3.70 o
   1  -3   6       74.96       82.58      1.13 o
   2  -3   6       19.15       18.45      0.61 o
   3  -3   6        0.88        1.07      0.31 o
   4  -3   6      131.92      123.10      2.01 o
   5  -3   6       71.22       75.86      1.57 o
   6  -3   6       66.00       59.86      2.13 o
   7  -3   6       30.05       29.83      1.83 o
  -8  -2   6       33.71       35.35      2.19 o
  -7  -2   6       30.97       33.65      2.05 o
  -6  -2   6       44.87       40.33      1.05 o
  -5  -2   6       27.71       28.18      0.75 o
  -4  -2   6      344.43      330.12      3.63 o
  -3  -2   6       36.77       34.36      0.80 o
  -2  -2   6       48.48       59.45      0.90 o
  -1  -2   6      778.84      778.82      7.31 o
   0  -2   6        0.16        0.44      0.16 o
   1  -2   6        6.65       10.08      0.37 o
   2  -2   6       10.55       11.66      0.53 o
   3  -2   6        3.04        3.61      0.39 o
   4  -2   6        3.91        5.33      0.49 o
   5  -2   6      163.73      149.50      2.42 o
   6  -2   6       20.49       24.54      0.98 o
   7  -2   6        1.64        1.57      0.65 o
  -8  -1   6       32.55       34.08      2.07 o
  -7  -1   6        0.29        0.73      0.42 o
  -6  -1   6       33.18       34.37      0.95 o
  -5  -1   6       48.74       47.86      1.08 o
  -4  -1   6        1.00        1.64      0.21 o
  -3  -1   6      142.71      136.96      1.64 o
  -2  -1   6      272.65      306.17      3.12 o
  -1  -1   6        0.00       -0.12      0.12 o
   0  -1   6     1014.93     1021.28      9.47 o
   1  -1   6       26.65       26.65      0.56 o
   2  -1   6      136.52      136.02      2.00 o
   3  -1   6        7.09        7.73      0.51 o
   4  -1   6      172.32      168.95      2.54 o
   5  -1   6       76.70       74.81      1.70 o
   6  -1   6       17.61       14.48      2.02 o
   7  -1   6        9.53        9.71      1.60 o
  -9   0   6        9.10       10.39      1.28 o
  -8   0   6       71.30       70.06      1.86 o
  -7   0   6      151.37      158.96      2.94 o
  -6   0   6        2.51        2.02      0.33 o
  -5   0   6      169.66      169.12      2.39 o
  -4   0   6      294.26      299.78      3.13 o
  -3   0   6      557.96      625.52      6.91 o
  -2   0   6       29.83       25.58      0.64 o
  -1   0   6       13.76       13.21      0.47 o
   0   0   6      448.78      465.79      4.56 o
   1   0   6      428.51      421.29      4.23 o
   2   0   6       11.43        8.24      0.58 o
   3   0   6      124.86      118.30      1.92 o
   4   0   6        3.95        4.87      0.52 o
   5   0   6        0.84        0.21      1.34 o
   6   0   6       20.93       19.85      1.36 o
  -9   1   6       16.25       17.92      1.14 o
  -8   1   6        8.73        7.84      0.77 o
  -7   1   6       14.91       16.10      0.88 o
  -6   1   6      299.07      299.73      4.56 o
  -5   1   6      188.81      188.18      2.55 o
  -4   1   6       10.85        9.54      0.61 o
  -3   1   6      115.87      102.82      1.68 o
  -2   1   6       35.43       42.66      0.98 o
  -1   1   6      105.31      105.40      1.34 o
   0   1   6      281.31      287.46      3.02 o
   1   1   6       55.74       53.16      1.04 o
   2   1   6        0.07        0.24      0.23 o
   3   1   6        5.69        7.17      0.91 o
   4   1   6        5.15        5.47      0.79 o
   5   1   6        8.46        6.84      0.92 o
   6   1   6        0.76        0.73      0.66 o
  -9   2   6       16.14       17.78      1.70 o
  -8   2   6       40.19       35.18      2.11 o
  -7   2   6       64.06       61.55      1.64 o
  -6   2   6      151.67      140.32      2.60 o
  -5   2   6        6.91        5.36      1.13 o
  -4   2   6        0.85        1.90      0.23 o
  -3   2   6        5.22        9.11      0.57 o
  -2   2   6       25.12       23.87      0.63 o
  -1   2   6      504.85      523.92      5.14 o
   0   2   6        1.54        2.31      0.28 o
   1   2   6        5.85        5.46      0.32 o
   2   2   6        8.56        8.84      0.84 o
   3   2   6       10.62        9.42      0.94 o
   4   2   6        0.22        0.05      0.44 o
   5   2   6       17.09       14.31      1.24 o
  -9   3   6       13.14       11.75      0.80 o
  -8   3   6        0.56        0.42      0.38 o
  -7   3   6        5.85        5.74      0.98 o
  -6   3   6       32.84       35.16      1.09 o
  -5   3   6       61.16       60.56      1.42 o
  -4   3   6        0.26        0.30      0.22 o
  -3   3   6       21.88       29.61      0.73 o
  -2   3   6        1.89        2.69      0.29 o
  -1   3   6       28.25       35.13      0.73 o
   0   3   6       11.91       10.82      0.86 o
   1   3   6       11.47       13.90      0.66 o
   2   3   6        4.07        3.51      0.65 o
   3   3   6       81.81       70.65      2.33 o
   4   3   6       12.54       12.14      1.14 o
   5   3   6        0.08        0.17      0.62 o
  -9   4   6        2.05        1.39      0.47 o
  -8   4   6       71.96       66.22      1.71 o
  -7   4   6       38.68       38.13      1.23 o
  -6   4   6       45.67       41.21      1.23 o
  -5   4   6      115.64      106.07      2.05 o
  -4   4   6      184.63      183.30      2.94 o
  -3   4   6      344.69      371.71      5.13 o
  -2   4   6        1.84        0.63      0.22 o
  -1   4   6        6.78        8.62      0.41 o
   0   4   6       22.08       21.50      0.82 o
   1   4   6        3.77        3.47      0.43 o
   2   4   6        4.36        4.30      0.71 o
   3   4   6       50.40       52.16      2.09 o
   4   4   6        6.45        5.50      0.88 o
  -9   5   6        0.00       -0.64      0.64 o
  -8   5   6        2.43        1.06      0.47 o
  -7   5   6        4.97        3.68      0.55 o
  -6   5   6        0.77        1.20      0.42 o
  -5   5   6      421.56      405.44      5.74 o
  -4   5   6       73.13       81.66      1.72 o
  -3   5   6      132.41      127.54      3.09 o
  -2   5   6       52.90       50.78      1.71 o
  -1   5   6        1.46        1.24      0.39 o
   0   5   6       42.41       41.63      1.22 o
   1   5   6        0.28        0.43      0.47 o
   2   5   6        9.11        8.93      0.99 o
   3   5   6        0.51       -0.26      0.48 o
  -9   6   6        3.10        1.17      1.03 o
  -8   6   6        3.46        1.36      0.52 o
  -7   6   6        8.14        7.54      0.71 o
  -6   6   6       37.05       38.03      1.27 o
  -5   6   6      183.47      186.12      3.17 o
  -4   6   6        2.31        4.53      1.03 o
  -3   6   6      514.30      502.30     22.52 o
  -2   6   6      124.08      129.63      3.96 o
  -1   6   6      131.86      140.09      3.12 o
   0   6   6        0.35        0.41      0.32 o
   1   6   6      108.21      110.21      2.99 o
   2   6   6        0.19        0.25      0.47 o
  -9   7   6       15.97       13.64      1.05 o
  -8   7   6       32.61       27.20      1.22 o
  -7   7   6        2.82        1.47      0.52 o
  -6   7   6        1.34        0.55      0.72 o
  -5   7   6       24.14       20.74      0.97 o
  -4   7   6       44.77       46.11      2.15 o
  -3   7   6      102.48       98.44      3.44 o
  -2   7   6       86.97       86.87      3.24 o
  -1   7   6       54.83       52.23      2.43 o
   0   7   6       26.06       24.61      1.27 o
   1   7   6        6.52        8.86      1.02 o
  -8   8   6        1.62        1.11      0.65 o
  -7   8   6        0.04       -0.40      0.40 o
  -6   8   6        6.24        6.81      0.70 o
  -5   8   6        8.18        8.96      1.07 o
  -4   8   6       36.14       34.28      1.96 o
  -3   8   6       51.28       48.99      2.41 o
  -2   8   6       62.11       57.94      2.68 o
  -1   8   6       63.27       62.59      2.86 o
   0   8   6        0.15       -0.09      0.51 o
  -7   9   6       13.00       15.88      1.00 o
  -6   9   6        6.35        7.98      1.15 o
  -5   9   6       15.23       14.17      1.38 o
  -4   9   6       16.43       18.41      1.58 o
  -3   9   6       29.96       32.05      2.08 o
  -2   9   6        0.40        1.03      0.69 o
  -1   9   6       11.09        7.85      1.21 o
  -5  10   6        8.78        9.26      1.30 o
  -4  10   6       21.94       22.54      1.85 o
   0 -11   7        4.13        6.66      0.60 o
   1 -11   7       15.75       16.35      0.95 o
   2 -11   7       21.10       19.38      0.98 o
   3 -11   7        1.50        1.47      0.43 o
   4 -11   7        0.07        0.25      0.72 o
   5 -11   7        3.62        2.68      1.76 o
  -2 -10   7        0.10       -0.31      0.31 o
  -1 -10   7        1.03        0.09      0.40 o
   0 -10   7       12.75       13.69      0.81 o
   1 -10   7       10.51       10.74      0.67 o
   2 -10   7        1.32        1.65      0.43 o
   3 -10   7      119.20      110.67      1.86 o
   4 -10   7        0.11        0.07      0.38 o
   5 -10   7       31.55       35.91      1.66 o
   6 -10   7        1.01       -0.75      0.75 o
  -3  -9   7        0.22        0.45      0.39 o
  -2  -9   7        6.36        4.35      0.55 o
  -1  -9   7       36.97       36.02      1.98 o
   0  -9   7      108.43       97.76      1.94 o
   1  -9   7       12.82       15.22      0.73 o
   2  -9   7       11.74       14.07      0.64 o
   3  -9   7        0.15       -0.17      0.30 o
   4  -9   7        1.27        0.84      0.31 o
   5  -9   7        0.58        0.54      0.40 o
   6  -9   7       18.46       18.28      1.31 o
  -4  -8   7        0.03        0.49      0.37 o
  -3  -8   7        3.77        2.01      0.74 o
  -2  -8   7       12.64       11.51      0.99 o
  -1  -8   7        1.44        1.66      0.40 o
   0  -8   7        0.89        0.42      0.30 o
   1  -8   7      252.08      249.51      2.88 o
   2  -8   7        1.51        2.05      0.49 o
   3  -8   7       43.28       45.94      1.07 o
   4  -8   7        7.67        7.33      0.52 o
   5  -8   7       29.27       27.87      0.94 o
   6  -8   7        5.11        5.76      0.57 o
   7  -8   7        5.48        5.07      1.12 o
  -5  -7   7        0.45       -0.25      0.34 o
  -4  -7   7        1.86        2.01      0.44 o
  -3  -7   7      106.03       97.79      3.91 o
  -2  -7   7      233.14      217.00      4.39 o
  -1  -7   7      270.49      264.60      3.82 o
   0  -7   7      261.28      281.31      3.13 o
   1  -7   7        4.32        4.56      0.36 o
   2  -7   7        9.46        9.87      0.51 o
   3  -7   7        0.62        0.53      0.41 o
   4  -7   7       43.80       40.40      1.05 o
   5  -7   7        5.78        6.69      0.56 o
   6  -7   7       72.48       70.04      1.63 o
   7  -7   7        0.16        2.08      0.92 o
  -6  -6   7        0.03        0.60      0.40 o
  -5  -6   7       21.97       18.32      0.93 o
  -4  -6   7       61.49       61.53      1.59 o
  -3  -6   7       29.64       28.06      1.18 o
  -2  -6   7       11.53       10.67      1.00 o
  -1  -6   7      162.28      162.65      2.03 o
   0  -6   7       30.52       28.09      0.69 o
   1  -6   7        2.20        1.95      0.26 o
   2  -6   7       32.69       36.11      0.89 o
   3  -6   7        1.40        1.76      0.36 o
   4  -6   7        6.48        6.19      0.51 o
   5  -6   7       73.17       74.24      1.58 o
   6  -6   7        3.96        5.74      0.58 o
   7  -6   7        0.09        0.10      0.38 o
  -6  -5   7        1.62        2.17      0.47 o
  -5  -5   7      172.43      158.48      3.07 o
  -4  -5   7        0.44       -0.05      0.25 o
  -3  -5   7       28.86       25.82      0.78 o
  -2  -5   7       17.93       16.80      0.56 o
  -1  -5   7      451.42      444.38      4.52 o
   0  -5   7       75.95       68.10      1.08 o
   1  -5   7       25.73       25.05      0.62 o
   2  -5   7       53.55       49.00      1.05 o
   3  -5   7       25.65       24.54      0.79 o
   4  -5   7      460.07      469.20      5.60 o
   5  -5   7      104.54      105.88      1.95 o
   6  -5   7       29.38       28.08      1.05 o
   7  -5   7        5.85        5.47      0.63 o
  -7  -4   7       21.83       19.63      0.98 o
  -6  -4   7      135.67      120.75      2.40 o
  -5  -4   7        0.76        0.58      0.32 o
  -4  -4   7       94.14       81.82      1.33 o
  -3  -4   7      343.27      333.88      4.15 o
  -2  -4   7       23.04       20.06      0.57 o
  -1  -4   7       13.38       12.36      0.45 o
   0  -4   7       34.09       35.11      0.72 o
   1  -4   7      563.29      552.98      5.43 o
   2  -4   7       16.20       15.96      0.69 o
   3  -4   7       64.84       65.89      1.34 o
   4  -4   7       55.69       53.71      1.28 o
   5  -4   7       65.31       65.59      1.49 o
   6  -4   7       30.64       28.68      1.07 o
   7  -4   7        1.07        0.70      0.58 o
  -7  -3   7       30.28       32.26      1.14 o
  -6  -3   7        4.88        4.20      0.50 o
  -5  -3   7      266.95      271.19      3.14 o
  -4  -3   7      145.95      152.60      1.97 o
  -3  -3   7        6.93        5.56      0.45 o
  -2  -3   7       54.58       53.80      0.91 o
  -1  -3   7        3.20        2.81      0.24 o
   0  -3   7        8.44        9.63      0.40 o
   1  -3   7       17.48       17.49      0.51 o
   2  -3   7        8.21        9.06      0.49 o
   3  -3   7       11.88       13.23      0.67 o
   4  -3   7      107.06      112.39      2.47 o
   5  -3   7        1.11        1.81      0.44 o
   6  -3   7       16.91       15.90      0.87 o
   7  -3   7       12.00        8.21      0.80 o
  -8  -2   7       10.17        8.60      1.21 o
  -7  -2   7       15.01       13.46      0.91 o
  -6  -2   7      243.55      240.72      2.91 o
  -5  -2   7       15.45       16.60      0.59 o
  -4  -2   7      122.31      119.05      1.88 o
  -3  -2   7       45.36       42.31      0.80 o
  -2  -2   7       16.79       24.26      0.87 o
  -1  -2   7      120.94      118.16      1.50 o
   0  -2   7      111.16      104.68      1.39 o
   1  -2   7        0.11        0.11      0.21 o
   2  -2   7        0.28        0.01      0.23 o
   3  -2   7      236.25      222.32      3.06 o
   4  -2   7      142.07      129.65      2.18 o
   5  -2   7        8.47        8.74      0.68 o
   6  -2   7       15.00       12.91      0.91 o
  -8  -1   7       18.16       18.92      1.18 o
  -7  -1   7       10.29       10.84      0.80 o
  -6  -1   7      190.69      190.67      2.78 o
  -5  -1   7      542.47      559.22      6.50 o
  -4  -1   7        1.00        0.79      0.22 o
  -3  -1   7        0.00        0.24      0.30 o
  -2  -1   7      153.22      179.66      2.06 o
  -1  -1   7      168.12      198.46      2.24 o
   0  -1   7        2.31        3.65      0.35 o
   1  -1   7       73.39       77.46      1.38 o
   2  -1   7      594.72      558.23      6.38 o
   3  -1   7        5.60        6.28      0.51 o
   4  -1   7       64.09       61.56      1.41 o
   5  -1   7      111.60      105.85      3.07 o
   6  -1   7        0.02        0.44      0.55 o
  -8   0   7       29.71       29.41      1.51 o
  -7   0   7       13.49       14.67      1.01 o
  -6   0   7        0.15        0.09      0.29 o
  -5   0   7       28.53       26.35      0.82 o
  -4   0   7      511.50      491.03      4.87 o
  -3   0   7      184.57      184.50      2.11 o
  -2   0   7        6.95        8.89      0.37 o
  -1   0   7        8.87        7.45      0.33 o
   0   0   7       29.31       31.99      0.66 o
   1   0   7       82.88       81.64      1.45 o
   2   0   7        6.94        7.78      0.52 o
   3   0   7       52.03       51.80      1.23 o
   4   0   7       11.31       12.03      1.06 o
   5   0   7        6.67        5.88      0.90 o
   6   0   7        0.03        0.06      0.71 o
  -9   1   7       19.81       21.09      2.15 o
  -8   1   7       20.44       19.82      1.04 o
  -7   1   7      119.48      117.59      2.98 o
  -6   1   7       42.08       41.22      1.30 o
  -5   1   7       19.06       19.97      0.91 o
  -4   1   7        0.10        0.06      0.18 o
  -3   1   7       34.88       40.53      0.75 o
  -2   1   7        7.66        7.99      0.51 o
  -1   1   7      366.92      373.91      3.83 o
   0   1   7        0.61        0.59      0.27 o
   1   1   7      103.31       99.67      1.67 o
   2   1   7        0.28        0.84      0.60 o
   3   1   7       74.24       66.22      2.21 o
   4   1   7       86.39       81.41      2.66 o
   5   1   7        7.90        7.90      1.39 o
  -9   2   7       29.42       34.50      1.85 o
  -8   2   7       38.16       43.18      2.67 o
  -7   2   7       22.22       22.93      1.39 o
  -6   2   7      166.60      169.09      3.87 o
  -5   2   7      208.46      207.91      3.35 o
  -4   2   7       86.93       90.57      1.80 o
  -3   2   7        8.60       10.69      0.46 o
  -2   2   7      111.19      107.02      1.44 o
  -1   2   7       68.44       72.14      1.13 o
   0   2   7        8.18       10.90      0.45 o
   1   2   7        5.07        4.32      0.42 o
   2   2   7       33.38       31.46      1.48 o
   3   2   7        5.31        4.19      0.78 o
   4   2   7       19.98       16.12      1.38 o
   5   2   7        0.04        0.15      0.81 o
  -9   3   7        3.67        3.77      0.58 o
  -8   3   7        2.24        2.66      0.50 o
  -7   3   7        1.05        1.82      0.74 o
  -6   3   7        8.60        7.44      0.62 o
  -5   3   7        1.54        2.83      0.43 o
  -4   3   7       49.71       52.57      1.33 o
  -3   3   7      371.58      363.33      5.06 o
  -2   3   7       16.95       15.28      0.52 o
  -1   3   7      113.49      122.43      1.65 o
   0   3   7        6.12        6.73      0.61 o
   1   3   7        7.12        7.64      0.81 o
   2   3   7        0.12       -0.08      0.43 o
   3   3   7        0.01        0.01      0.58 o
   4   3   7        2.42        3.06      0.75 o
  -9   4   7        2.06        1.37      0.64 o
  -8   4   7        5.87        4.47      0.59 o
  -7   4   7       53.57       54.39      1.54 o
  -6   4   7        7.75        7.60      0.64 o
  -5   4   7        0.48        0.01      0.31 o
  -4   4   7      159.82      160.15      2.75 o
  -3   4   7      132.03      130.76      2.32 o
  -2   4   7        0.45        1.24      0.41 o
  -1   4   7      257.75      270.01      3.48 o
   0   4   7       33.80       37.32      1.14 o
   1   4   7       39.81       38.38      1.66 o
   2   4   7        5.28        5.09      0.84 o
   3   4   7       16.50       17.80      1.32 o
  -9   5   7        2.12        1.75      0.85 o
  -8   5   7        6.45        5.29      0.69 o
  -7   5   7        3.71        1.07      0.46 o
  -6   5   7       88.56       86.97      1.96 o
  -5   5   7       28.54       30.20      1.64 o
  -4   5   7       30.51       33.75      1.10 o
  -3   5   7      114.13      119.90      2.26 o
  -2   5   7       28.55       28.08      1.53 o
  -1   5   7      131.76      129.43      2.93 o
   0   5   7      151.29      156.08      2.79 o
   1   5   7        0.00       -0.30      0.42 o
   2   5   7       53.70       52.10      2.09 o
   3   5   7        4.43        4.31      0.86 o
  -9   6   7        0.98        0.66      1.18 o
  -8   6   7       25.81       22.56      1.12 o
  -7   6   7       55.36       51.37      1.56 o
  -6   6   7       35.13       35.41      1.25 o
  -5   6   7        2.46        3.20      0.51 o
  -4   6   7        6.14        7.17      0.63 o
  -3   6   7        0.00       -0.06      0.43 o
  -2   6   7       91.36       88.51      3.15 o
  -1   6   7       12.70       10.78      1.12 o
   0   6   7        6.93        7.49      0.66 o
   1   6   7      102.19      107.04      3.06 o
   2   6   7        0.54        0.77      0.58 o
  -8   7   7        1.33        0.45      0.50 o
  -7   7   7        3.72        2.75      0.91 o
  -6   7   7       49.62       42.84      1.52 o
  -5   7   7       43.03       40.26      1.33 o
  -4   7   7        0.65        0.24      0.48 o
  -3   7   7       47.73       47.78      2.28 o
  -2   7   7       63.72       64.26      2.78 o
  -1   7   7        7.13        7.52      1.05 o
   1   7   7       15.02       14.44      2.50 o
  -8   8   7        0.80       -0.38      0.73 o
  -7   8   7        3.37        2.73      0.60 o
  -6   8   7        5.27        7.13      0.72 o
  -5   8   7        0.01        0.26      0.55 o
  -4   8   7        0.66        0.95      0.60 o
  -3   8   7        0.00        0.26      0.59 o
  -2   8   7       36.63       35.33      2.11 o
  -1   8   7        6.22        5.33      1.02 o
  -6   9   7        1.24        1.25      0.78 o
  -5   9   7       70.67       67.67      3.07 o
  -4   9   7       34.18       30.35      2.07 o
  -3   9   7        4.15        3.16      0.93 o
   1 -11   8       16.88       16.11      1.21 o
   2 -11   8        5.76        6.38      0.68 o
   3 -11   8       11.32       12.00      1.24 o
  -1 -10   8       12.72       11.75      0.74 o
   0 -10   8        0.83        1.74      0.41 o
   1 -10   8        3.90        2.93      0.55 o
   2 -10   8       74.32       78.22      2.96 o
   3 -10   8       72.77       71.77      1.49 o
   4 -10   8       27.00       28.25      0.96 o
   5 -10   8        0.04       -0.70      0.80 o
  -3  -9   8       39.46       43.80      2.42 o
  -2  -9   8       55.32       58.10      1.56 o
  -1  -9   8        2.67        1.29      0.39 o
   0  -9   8        1.82        1.30      0.38 o
   1  -9   8       13.22       13.23      0.63 o
   2  -9   8        4.08        6.13      0.50 o
   3  -9   8        5.21        5.52      0.50 o
   4  -9   8       27.65       26.27      0.92 o
   5  -9   8        0.22        0.54      0.35 o
  -4  -8   8       25.94       30.42      1.45 o
  -3  -8   8        0.13       -0.12      0.28 o
  -2  -8   8       12.70       13.48      1.43 o
  -1  -8   8        1.34        2.56      0.43 o
   0  -8   8      153.58      141.41      2.39 o
   1  -8   8       93.72       83.11      1.52 o
   2  -8   8       14.01       13.37      0.64 o
   3  -8   8        0.11        0.27      0.29 o
   4  -8   8       21.85       20.88      1.02 o
   5  -8   8        0.30       -0.08      0.52 o
   6  -8   8        0.42        0.21      0.40 o
  -5  -7   8       12.04       15.07      1.06 o
  -4  -7   8        1.05        3.11      0.79 o
  -3  -7   8       40.55       34.20      1.47 o
  -2  -7   8       34.58       35.07      1.11 o
  -1  -7   8       74.68       66.84      1.30 o
   0  -7   8       10.32       12.74      0.73 o
   1  -7   8       26.26       28.13      0.83 o
   2  -7   8        0.17       -0.06      0.26 o
   3  -7   8       20.35       18.58      0.75 o
   4  -7   8       46.23       45.91      1.19 o
   5  -7   8        0.02       -0.31      0.41 o
   6  -7   8       24.61       24.10      0.99 o
  -5  -6   8        0.11        0.69      0.35 o
  -4  -6   8        1.90        1.27      0.39 o
  -3  -6   8       60.14       57.25      1.85 o
  -2  -6   8      104.22       83.94      1.44 o
  -1  -6   8       48.19       49.58      0.97 o
   0  -6   8       26.54       23.47      0.72 o
   1  -6   8        0.31        0.20      0.22 o
   2  -6   8       14.71       11.94      0.61 o
   3  -6   8       12.15       10.86      0.68 o
   4  -6   8        7.28        7.25      0.58 o
   5  -6   8        0.34        0.05      0.35 o
   6  -6   8       17.03       15.25      0.84 o
  -6  -5   8        0.83        0.64      0.36 o
  -5  -5   8       27.66       26.32      1.23 o
  -4  -5   8      169.59      154.41      2.70 o
  -3  -5   8       19.49       21.57      0.67 o
  -2  -5   8       46.37       46.70      0.94 o
  -1  -5   8      216.21      214.45      2.51 o
   0  -5   8       45.93       46.82      0.91 o
   1  -5   8        1.79        0.51      0.24 o
   2  -5   8       69.70       72.86      1.41 o
   3  -5   8       13.72       14.14      0.71 o
   4  -5   8       53.03       54.77      1.34 o
   5  -5   8        6.83        7.14      0.63 o
   6  -5   8        1.36        0.87      0.42 o
  -7  -4   8       18.33       18.90      0.94 o
  -6  -4   8        0.88        0.69      0.34 o
  -5  -4   8       11.82        9.60      0.79 o
  -4  -4   8       15.49       11.74      0.63 o
  -3  -4   8      674.01      653.20      6.47 o
  -2  -4   8      311.94      304.09      3.32 o
  -1  -4   8      159.21      156.49      1.95 o
   0  -4   8       50.32       56.29      1.00 o
   1  -4   8       27.16       30.95      0.85 o
   2  -4   8      230.08      224.62      3.05 o
   3  -4   8      162.39      159.07      2.45 o
   4  -4   8       10.49       10.01      0.66 o
   5  -4   8       60.73       54.44      1.42 o
   6  -4   8        0.06        0.26      0.41 o
  -7  -3   8        0.00       -0.09      0.38 o
  -6  -3   8       81.64       79.71      1.81 o
  -5  -3   8       58.52       65.64      1.42 o
  -4  -3   8      595.63      580.44      5.84 o
  -3  -3   8        0.01       -0.26      0.26 o
  -2  -3   8       31.69       30.62      0.72 o
  -1  -3   8        1.19        1.48      0.24 o
   0  -3   8       29.15       25.35      0.65 o
   1  -3   8        0.92        0.83      0.30 o
   2  -3   8      287.08      288.59      3.72 o
   3  -3   8      187.06      189.38      2.79 o
   4  -3   8       19.36       20.94      0.88 o
   5  -3   8        2.79        3.91      0.54 o
   6  -3   8        8.18        6.74      0.74 o
  -8  -2   8        5.87        4.58      1.02 o
  -7  -2   8       78.97       74.66      1.95 o
  -6  -2   8       11.48       10.04      0.61 o
  -5  -2   8       21.21       20.14      0.67 o
  -4  -2   8       30.75       29.76      0.76 o
  -3  -2   8      517.98      524.07      5.26 o
  -2  -2   8       84.28       89.77      1.30 o
  -1  -2   8      103.72      101.89      1.42 o
   0  -2   8      350.42      347.95      3.67 o
   1  -2   8      155.92      152.74      2.26 o
   2  -2   8      298.02      299.32      3.86 o
   3  -2   8       54.71       56.32      1.34 o
   4  -2   8      104.36       95.32      4.34 o
   5  -2   8        6.37        7.92      0.69 o
   6  -2   8       12.17        7.71      1.45 o
  -8  -1   8       10.75       11.75      0.89 o
  -7  -1   8       14.00       15.80      0.93 o
  -6  -1   8       31.65       27.22      1.19 o
  -5  -1   8      384.79      419.98      4.41 o
  -4  -1   8        9.11       11.97      0.50 o
  -3  -1   8        2.51        2.08      0.25 o
  -2  -1   8        3.25        4.72      0.43 o
  -1  -1   8      153.99      154.88      1.92 o
   0  -1   8        6.25        6.19      0.34 o
   1  -1   8       53.15       47.29      1.11 o
   2  -1   8       16.26       14.16      0.71 o
   3  -1   8      121.46      118.76      2.07 o
   4  -1   8        3.91        4.35      0.63 o
   5  -1   8       52.83       42.02      3.12 o
  -8   0   8        7.70        8.89      0.84 o
  -7   0   8        0.19        0.05      0.38 o
  -6   0   8       51.93       51.22      1.92 o
  -5   0   8       56.66       59.24      1.59 o
  -4   0   8      224.22      237.26      2.68 o
  -3   0   8       12.12       11.54      0.46 o
  -2   0   8      186.07      179.98      2.43 o
  -1   0   8      105.59      112.28      1.75 o
   0   0   8       83.50       81.42      1.24 o
   1   0   8       15.37       12.24      0.64 o
   2   0   8       14.36       14.23      0.71 o
   3   0   8        0.05       -0.06      0.31 o
   4   0   8        0.00        0.08      0.47 o
   5   0   8        6.99        5.38      0.94 o
  -8   1   8        1.85        1.83      0.50 o
  -7   1   8      105.97      100.10      2.29 o
  -6   1   8       24.36       22.83      1.12 o
  -5   1   8       40.03       35.43      1.74 o
  -4   1   8       29.22       34.11      1.05 o
  -3   1   8       27.80       35.43      0.75 o
  -2   1   8        1.49        1.46      0.23 o
  -1   1   8      108.33      103.51      1.74 o
   0   1   8       91.90       96.22      1.42 o
   1   1   8        0.26        0.06      0.27 o
   2   1   8       17.63       14.80      0.74 o
   3   1   8       41.52       36.85      1.73 o
   4   1   8        0.00       -0.44      0.44 o
  -9   2   8        2.58        5.12      1.19 o
  -8   2   8       14.55       14.49      1.32 o
  -7   2   8        0.15        0.49      0.64 o
  -6   2   8      142.46      129.55      2.50 o
  -5   2   8       53.62       52.66      1.44 o
  -4   2   8        6.53        6.35      0.55 o
  -3   2   8       22.93       22.43      0.72 o
  -2   2   8       81.29       77.97      1.23 o
  -1   2   8       36.30       40.65      0.86 o
   0   2   8      116.37      116.26      1.92 o
   1   2   8        6.19       11.00      0.78 o
   2   2   8      119.35      117.04      3.14 o
   3   2   8        0.08       -0.28      0.57 o
   4   2   8        0.04       -0.50      0.50 o
  -9   3   8        0.32        0.34      0.40 o
  -8   3   8        4.80        4.40      0.59 o
  -7   3   8       58.71       52.18      1.50 o
  -6   3   8        9.91        8.84      0.82 o
  -5   3   8       97.11      107.69      2.20 o
  -4   3   8       84.40       83.72      1.81 o
  -3   3   8       55.83       58.37      1.41 o
  -2   3   8      142.29      148.22      2.20 o
  -1   3   8       22.17       23.95      0.70 o
   0   3   8       18.31       21.43      1.21 o
   1   3   8      186.29      191.07      4.19 o
   2   3   8        3.85        2.12      0.69 o
   3   3   8       16.03       12.51      1.20 o
  -9   4   8        8.40        8.30      0.82 o
  -8   4   8        4.54        4.30      0.84 o
  -7   4   8       45.85       41.27      1.38 o
  -6   4   8       14.55       11.72      0.76 o
  -5   4   8       37.00       29.72      1.43 o
  -4   4   8       28.36       25.78      1.01 o
  -3   4   8        0.07       -0.29      0.29 o
  -2   4   8       56.53       56.44      1.39 o
  -1   4   8       31.04       32.09      1.07 o
   0   4   8       21.16       17.35      1.17 o
   1   4   8        3.53        3.68      0.78 o
   2   4   8       55.71       54.78      2.17 o
  -8   5   8        0.30       -0.14      0.81 o
  -7   5   8        0.73       -0.32      0.44 o
  -6   5   8        7.31        6.91      0.65 o
  -5   5   8        0.73        0.55      0.41 o
  -4   5   8      143.53      140.16      3.42 o
  -3   5   8       22.06       24.51      1.01 o
  -2   5   8      109.56      109.55      3.52 o
  -1   5   8        8.44        7.24      0.92 o
   0   5   8       64.68       62.93      2.17 o
   1   5   8       19.70       19.42      2.36 o
   2   5   8        8.24        9.35      1.75 o
  -8   6   8        1.67        1.84      0.56 o
  -7   6   8       23.52       21.09      1.14 o
  -6   6   8        0.43       -0.23      0.46 o
  -5   6   8        6.15        6.71      0.65 o
  -4   6   8      103.72      104.88      2.20 o
  -3   6   8        2.58        3.98      0.80 o
  -2   6   8       40.51       35.88      1.95 o
  -1   6   8        6.49        7.94      1.05 o
   1   6   8       31.04       32.79      1.69 o
  -8   7   8        0.07        0.24      0.85 o
  -7   7   8        2.45        2.33      0.58 o
  -6   7   8        0.15        0.18      0.40 o
  -5   7   8        0.76        0.07      0.43 o
  -4   7   8        0.68        0.01      0.54 o
  -3   7   8       10.41        9.94      1.17 o
  -2   7   8       60.17       66.03      2.91 o
  -1   7   8       10.68        9.62      1.20 o
  -7   8   8        2.81        1.63      0.83 o
  -6   8   8        8.85       11.25      1.28 o
  -5   8   8       47.21       50.61      2.58 o
  -4   8   8        3.72        5.37      1.00 o
  -3   8   8       18.15       17.89      1.59 o
  -2   8   8        6.91        4.58      0.97 o
   0 -10   9        0.36       -0.14      0.33 o
   1 -10   9        0.06        0.09      0.41 o
   2 -10   9        2.20        2.45      0.45 o
   3 -10   9        0.88        1.38      0.40 o
  -2  -9   9        3.53        4.43      0.59 o
  -1  -9   9        7.20       10.07      0.71 o
   0  -9   9       22.09       20.88      1.04 o
   1  -9   9       67.93       66.74      1.42 o
   2  -9   9        0.01        0.27      0.33 o
   3  -9   9       76.11       75.57      1.60 o
   4  -9   9        2.95        2.58      0.46 o
  -3  -8   9       25.02       28.32      1.09 o
  -2  -8   9        7.80        9.89      0.70 o
  -1  -8   9       11.94       12.23      0.72 o
   0  -8   9       89.92       81.29      1.39 o
   1  -8   9        3.06        2.69      0.41 o
   2  -8   9       98.59       98.53      2.19 o
   3  -8   9        1.88        2.48      0.43 o
   4  -8   9       18.50       20.12      0.88 o
   5  -8   9        5.16        4.48      0.61 o
  -4  -7   9       37.37       41.95      1.73 o
  -3  -7   9        9.97        7.80      0.65 o
  -2  -7   9        8.17        8.60      0.63 o
  -1  -7   9        2.59        2.05      0.34 o
   0  -7   9       67.39       70.13      1.25 o
   1  -7   9        0.32        1.59      0.48 o
   2  -7   9        4.27        3.09      0.42 o
   3  -7   9        0.23       -0.29      0.29 o
   4  -7   9        2.70        2.60      0.46 o
   5  -7   9        0.84        0.44      0.45 o
  -5  -6   9       16.36       23.03      1.28 o
  -4  -6   9        1.47        1.67      0.42 o
  -3  -6   9       11.56       14.08      0.75 o
  -2  -6   9      360.64      342.22      3.80 o
  -1  -6   9        6.25        7.90      0.47 o
   0  -6   9        2.50        0.87      0.27 o
   1  -6   9      190.22      177.63      2.58 o
   2  -6   9       32.36       27.69      0.92 o
   3  -6   9        1.10        0.60      0.35 o
   4  -6   9        0.90        0.08      0.49 o
   5  -6   9        7.06        6.67      0.63 o
  -6  -5   9        0.71        0.14      0.41 o
  -5  -5   9        0.04       -0.03      0.36 o
  -4  -5   9       75.20       73.58      1.44 o
  -3  -5   9       60.56       59.99      1.15 o
  -2  -5   9       27.15       29.79      0.78 o
  -1  -5   9       24.44       20.98      0.66 o
   0  -5   9        1.12        2.02      0.31 o
   1  -5   9        4.74        7.56      0.54 o
   2  -5   9      165.79      159.91      2.47 o
   3  -5   9        0.01       -0.07      0.32 o
   4  -5   9        5.83        6.43      0.60 o
   5  -5   9        6.45        6.18      0.62 o
  -6  -4   9        0.55        0.71      0.44 o
  -5  -4   9       17.37       17.82      0.69 o
  -4  -4   9       47.51       52.87      1.09 o
  -3  -4   9        9.29       13.48      0.56 o
  -2  -4   9      271.95      256.18      2.95 o
  -1  -4   9       66.23       71.89      1.22 o
   0  -4   9        9.06        7.09      0.43 o
   1  -4   9       61.98       61.43      1.32 o
   2  -4   9       90.07       87.12      1.68 o
   3  -4   9        0.92        0.75      0.37 o
   4  -4   9        4.05        3.88      0.52 o
   5  -4   9        4.52        3.61      0.54 o
  -7  -3   9        1.44        2.25      0.86 o
  -6  -3   9        9.92        7.88      0.60 o
  -5  -3   9      191.20      186.53      2.41 o
  -4  -3   9       34.12       34.14      0.85 o
  -3  -3   9       36.36       36.01      0.88 o
  -2  -3   9       76.80       77.58      1.28 o
  -1  -3   9       40.73       45.35      0.95 o
   0  -3   9       49.12       50.92      0.99 o
   1  -3   9       24.30       23.76      0.85 o
   2  -3   9        7.99        8.01      0.65 o
   3  -3   9       50.37       45.35      1.23 o
   4  -3   9       14.83       16.27      0.85 o
   5  -3   9       12.37       11.26      0.78 o
  -7  -2   9        0.01        0.39      0.42 o
  -6  -2   9       39.13       40.84      1.70 o
  -5  -2   9       32.39       40.61      1.54 o
  -4  -2   9        0.36        0.44      0.28 o
  -3  -2   9      591.55      602.70      6.02 o
  -2  -2   9      180.12      177.75      2.21 o
  -1  -2   9        0.60        0.81      0.24 o
   0  -2   9      393.09      399.97      4.82 o
   1  -2   9      120.24      112.91      1.93 o
   2  -2   9        3.41        3.58      0.46 o
   3  -2   9        8.78       10.05      0.70 o
   4  -2   9        4.57        3.11      0.54 o
   5  -2   9        2.66        2.99      0.60 o
  -7  -1   9        4.78        4.97      0.68 o
  -6  -1   9      116.83      124.93      2.98 o
  -5  -1   9       42.98       44.74      1.25 o
  -4  -1   9        0.26        0.52      0.26 o
  -3  -1   9      124.29      130.58      1.78 o
  -2  -1   9        2.09        2.69      0.30 o
  -1  -1   9      180.08      173.43      2.47 o
   0  -1   9       51.89       54.52      1.23 o
   1  -1   9      256.56      254.23      3.44 o
   2  -1   9        0.14       -0.18      0.33 o
   3  -1   9       29.15       26.96      1.01 o
   4  -1   9        3.78        2.85      0.66 o
  -8   0   9       10.20        9.70      0.87 o
  -7   0   9        0.28        2.41      2.54 o
  -6   0   9        7.79        6.47      0.92 o
  -5   0   9      268.38      273.77      4.41 o
  -4   0   9      352.66      340.48      4.33 o
  -3   0   9      166.17      162.84      2.33 o
  -2   0   9       39.08       44.85      0.90 o
  -1   0   9       36.20       41.91      1.05 o
   0   0   9      158.08      155.10      2.36 o
   1   0   9      359.40      357.60      4.54 o
   2   0   9        2.71        2.92      0.46 o
   3   0   9        1.49        2.50      0.70 o
   4   0   9        4.55        3.58      1.13 o
  -8   1   9       51.27       52.51      1.86 o
  -7   1   9        3.86        6.80      0.70 o
  -6   1   9        3.38        2.22      0.49 o
  -5   1   9       26.47       21.16      1.40 o
  -4   1   9        9.37        9.81      0.68 o
  -3   1   9        0.34        0.11      0.27 o
  -2   1   9        0.72        0.60      0.22 o
  -1   1   9        7.10        6.56      0.50 o
   0   1   9       61.41       62.31      1.37 o
   1   1   9       17.12       14.26      0.74 o
   2   1   9       47.55       43.64      3.17 o
   3   1   9        3.35        1.82      0.75 o
   4   1   9        0.84        0.97      1.02 o
  -8   2   9        3.98        3.86      0.59 o
  -7   2   9       31.71       33.66      1.25 o
  -6   2   9       15.29       16.77      1.05 o
  -5   2   9        0.60        1.67      0.45 o
  -4   2   9       60.13       55.95      1.48 o
  -3   2   9        8.90       10.35      0.65 o
  -2   2   9       30.36       31.21      0.79 o
  -1   2   9        0.89        0.91      0.26 o
   0   2   9       18.16       22.71      0.87 o
   1   2   9       53.71       51.46      2.00 o
   2   2   9        1.01        0.36      0.48 o
   3   2   9       20.63       16.67      3.14 o
  -8   3   9       17.48       14.03      1.11 o
  -7   3   9        0.07        0.94      0.44 o
  -6   3   9       29.57       25.57      1.08 o
  -5   3   9       71.99       72.87      1.79 o
  -4   3   9        9.78        8.78      0.65 o
  -3   3   9        3.86        5.65      0.62 o
  -2   3   9      132.27      140.23      2.50 o
  -1   3   9        5.71        5.47      0.50 o
   0   3   9      160.18      162.30      3.74 o
   1   3   9       10.00        7.65      1.00 o
   2   3   9       12.87       12.91      1.26 o
  -8   4   9        0.26        0.47      0.62 o
  -7   4   9        0.03        0.15      0.40 o
  -6   4   9        6.90        6.09      0.64 o
  -5   4   9       14.76       14.41      0.86 o
  -4   4   9        1.61        2.11      0.44 o
  -3   4   9       44.14       43.31      1.75 o
  -2   4   9       50.32       53.66      1.42 o
   0   4   9       21.78       23.67      1.44 o
   1   4   9        2.48        1.33      0.95 o
   2   4   9        4.39        4.78      1.31 o
  -8   5   9        1.81        1.54      0.59 o
  -7   5   9        2.91        2.62      0.55 o
  -6   5   9        7.20        7.55      0.70 o
  -5   5   9        5.69        6.59      0.66 o
  -4   5   9       10.14        8.39      0.70 o
  -3   5   9       20.20       22.80      1.15 o
  -2   5   9       13.78       14.51      1.26 o
   1   5   9        1.72        2.89      0.74 o
  -7   6   9       22.32       19.81      1.07 o
  -6   6   9        5.25        5.71      0.65 o
  -5   6   9        1.76        3.24      0.56 o
  -4   6   9        6.66        6.68      1.00 o
  -3   6   9       13.46       16.91      1.40 o
  -2   6   9        1.31        1.96      0.71 o
  -6   7   9        1.28        0.59      0.47 o
  -5   7   9        0.02        0.38      0.57 o
  -4   7   9        0.48        1.81      0.72 o
  -3   7   9       17.47       25.17      1.78 o
  -2   7   9        0.09       -0.51      0.55 o
  -1  -9  10       13.51       18.35      0.96 o
   0  -9  10        0.00        0.22      0.38 o
   1  -9  10        2.71        1.37      0.39 o
   2  -9  10        4.75        4.22      0.58 o
   3  -9  10        2.42        2.44      0.49 o
  -2  -8  10        7.98        5.65      0.60 o
  -1  -8  10        0.89        0.48      0.30 o
   0  -8  10       22.05       19.59      0.80 o
   1  -8  10        6.68        7.25      0.84 o
   2  -8  10       21.90       26.35      1.12 o
   3  -8  10        0.00       -0.22      0.34 o
   4  -8  10        2.85        1.96      0.50 o
  -4  -7  10        2.58        1.18      0.52 o
  -3  -7  10        9.16        8.49      0.72 o
  -2  -7  10       23.44       20.76      0.78 o
  -1  -7  10        2.34        1.23      0.32 o
   0  -7  10       59.10       62.74      1.38 o
   1  -7  10        1.31        0.86      0.36 o
   2  -7  10       78.37       76.70      1.63 o
   3  -7  10       40.22       36.18      1.17 o
   4  -7  10        3.64        4.84      1.04 o
  -4  -6  10        0.16       -0.28      0.28 o
  -3  -6  10        3.38        3.45      0.40 o
  -2  -6  10        1.52        2.81      0.38 o
  -1  -6  10        8.14        8.50      0.51 o
   0  -6  10      102.59      104.19      1.85 o
   1  -6  10        9.94       11.30      0.67 o
   2  -6  10        5.14        5.92      0.56 o
   3  -6  10        0.34        0.34      0.32 o
   4  -6  10        1.31        0.65      0.40 o
  -5  -5  10        1.01        2.76      0.79 o
  -4  -5  10       37.40       38.05      1.00 o
  -3  -5  10       48.83       52.10      1.10 o
  -2  -5  10       12.61       13.04      0.58 o
  -1  -5  10       88.41       81.15      1.39 o
   0  -5  10       62.12       70.53      1.46 o
   1  -5  10        0.14       -0.29      0.32 o
   2  -5  10       13.57       13.17      0.73 o
   3  -5  10        0.67        0.00      0.38 o
   4  -5  10        0.05        0.04      0.45 o
  -6  -4  10        2.23        1.94      0.43 o
  -5  -4  10       26.44       24.01      0.80 o
  -4  -4  10       17.89       16.92      0.66 o
  -3  -4  10       50.32       42.85      0.97 o
  -2  -4  10        0.24       -0.15      0.25 o
  -1  -4  10       35.86       41.57      0.96 o
   0  -4  10      340.18      323.17      4.14 o
   1  -4  10        0.04       -0.01      0.34 o
   2  -4  10       10.20       10.97      0.71 o
   3  -4  10       42.51       40.54      1.22 o
   4  -4  10        1.68        0.60      0.40 o
  -6  -3  10        2.73        4.27      0.57 o
  -5  -3  10       40.30       41.71      1.00 o
  -4  -3  10       45.25       42.22      0.98 o
  -3  -3  10       73.13       72.01      1.28 o
  -2  -3  10        0.84        0.08      0.27 o
  -1  -3  10      563.86      548.32      5.63 o
   0  -3  10        0.00        0.61      0.41 o
   1  -3  10       32.44       37.21      1.10 o
   2  -3  10       29.16       27.00      0.99 o
   3  -3  10        9.15        8.95      0.68 o
   4  -3  10        2.42        2.71      0.51 o
  -7  -2  10       20.29       21.55      1.48 o
  -6  -2  10        3.01        3.32      0.59 o
  -5  -2  10        0.00       -0.06      0.26 o
  -4  -2  10      144.96      150.57      2.06 o
  -3  -2  10       81.67       94.58      1.50 o
  -2  -2  10       20.74       21.82      0.75 o
  -1  -2  10       12.39       13.16      0.57 o
   0  -2  10       89.71       85.99      1.67 o
   1  -2  10        3.94        3.80      0.49 o
   2  -2  10        0.28        0.24      0.34 o
   3  -2  10        0.11        0.22      0.39 o
   4  -2  10        4.13        4.82      0.60 o
  -7  -1  10        9.46        7.72      0.79 o
  -6  -1  10       20.62       21.72      1.11 o
  -5  -1  10       18.86       18.90      1.03 o
  -4  -1  10        1.76        1.65      0.33 o
  -3  -1  10      226.11      222.24      2.71 o
  -2  -1  10       44.55       45.75      1.14 o
  -1  -1  10       91.88       92.73      1.71 o
   0  -1  10       10.13        9.65      0.63 o
   1  -1  10       25.10       24.53      0.92 o
   2  -1  10       63.46       63.80      1.52 o
   3  -1  10       17.35       18.15      1.13 o
   4  -1  10        0.19        0.46      0.93 o
  -7   0  10       78.67       87.28      2.60 o
  -6   0  10       29.86       32.62      1.32 o
  -5   0  10        0.09       -0.18      0.33 o
  -4   0  10       58.10       53.48      1.55 o
  -3   0  10       18.86       25.81      0.75 o
  -2   0  10      157.28      165.95      2.16 o
  -1   0  10      126.81      123.29      2.09 o
   0   0  10       13.74       15.34      0.77 o
   1   0  10       36.75       37.99      1.15 o
   2   0  10        3.26        3.73      0.58 o
   3   0  10       11.21       11.57      1.19 o
  -7   1  10        2.31        4.16      0.91 o
  -6   1  10       22.33       18.04      1.44 o
  -5   1  10        1.63        1.88      0.64 o
  -4   1  10        6.79        5.37      0.58 o
  -3   1  10       58.36       54.70      1.49 o
  -2   1  10       61.64       64.14      1.19 o
  -1   1  10       76.70       78.41      1.72 o
   0   1  10        0.01       -0.33      0.33 o
   1   1  10       33.81       31.66      1.08 o
   2   1  10       34.92       36.03      1.79 o
   3   1  10        4.34        3.61      0.86 o
  -7   2  10        4.05        2.74      0.55 o
  -6   2  10        0.85        1.22      0.77 o
  -5   2  10       69.63       72.36      1.84 o
  -4   2  10      154.66      151.28      2.81 o
  -3   2  10       73.22       83.33      1.86 o
  -2   2  10       73.27       73.74      1.50 o
  -1   2  10       59.09       56.11      1.37 o
   0   2  10       38.93       38.69      1.18 o
   1   2  10        1.29        0.49      0.59 o
   2   2  10        6.82        7.45      1.04 o
  -7   3  10        0.00        0.40      0.41 o
  -6   3  10       48.58       51.38      1.59 o
  -5   3  10        2.19        1.36      0.63 o
  -4   3  10       29.57       31.53      1.18 o
  -3   3  10        2.49        2.75      0.48 o
  -2   3  10       16.93       18.58      0.90 o
  -1   3  10      155.56      151.84      3.48 o
   0   3  10        0.25        0.82      0.60 o
   1   3  10        0.46       -0.25      0.51 o
  -7   4  10        1.07        0.89      0.54 o
  -6   4  10        7.31        3.80      0.59 o
  -5   4  10        0.28       -0.09      0.40 o
  -4   4  10        3.03        3.34      0.55 o
  -3   4  10        5.39        6.60      0.66 o
  -2   4  10       51.08       43.49      2.10 o
   0   4  10        0.00       -0.33      0.56 o
  -7   5  10        0.12        1.33      0.85 o
  -6   5  10        1.36        0.41      0.48 o
  -5   5  10        4.13        3.41      0.55 o
  -4   5  10       13.46       13.66      0.87 o
  -3   5  10        0.57        0.44      0.56 o
  -2   5  10        0.43        0.26      0.54 o
  -6   6  10       20.29       25.06      1.58 o
  -5   6  10        0.35        1.15      0.47 o
  -4   6  10        0.86        0.87      0.56 o
  -3   6  10       25.63       26.27      1.80 o
  -1  -8  11        9.23       10.94      0.66 o
   0  -8  11        0.82        1.03      0.40 o
   1  -8  11       13.17       12.69      1.08 o
   2  -8  11       23.52       22.43      1.05 o
  -3  -7  11        2.38        3.85      0.55 o
  -2  -7  11        2.59        1.25      0.35 o
  -1  -7  11        2.20        0.97      0.33 o
   0  -7  11        4.40        3.62      0.60 o
   1  -7  11        0.40        0.52      0.48 o
   2  -7  11       45.60       51.97      1.86 o
   3  -7  11        0.46        1.25      0.46 o
  -4  -6  11        1.73        3.51      0.53 o
  -3  -6  11        0.54        0.34      0.31 o
  -2  -6  11        2.81        3.86      0.42 o
  -1  -6  11       35.91       36.38      1.07 o
   0  -6  11       19.69       18.91      0.84 o
   1  -6  11       49.69       46.31      1.27 o
   2  -6  11       70.75       75.63      1.69 o
   3  -6  11        1.02        1.82      0.52 o
  -4  -5  11       11.05       11.33      0.60 o
  -3  -5  11        3.58        2.92      0.39 o
  -2  -5  11        7.72        6.30      0.66 o
  -1  -5  11       94.16       92.28      1.77 o
   0  -5  11       59.79       53.62      1.34 o
   1  -5  11        3.31        5.41      0.57 o
   2  -5  11       36.09       36.40      1.17 o
   3  -5  11       32.19       33.70      1.32 o
  -5  -4  11        1.74        1.10      0.35 o
  -4  -4  11        3.54        2.72      0.40 o
  -3  -4  11        2.70        3.34      0.40 o
  -2  -4  11        0.61        0.44      0.30 o
  -1  -4  11        1.11        0.31      0.55 o
   0  -4  11        3.05        3.60      0.50 o
   1  -4  11       78.89       77.05      1.67 o
   2  -4  11       26.40       28.26      1.14 o
   3  -4  11        6.71        6.01      0.64 o
  -6  -3  11        1.10        0.58      2.00 o
  -5  -3  11        0.20        0.28      0.28 o
  -4  -3  11        2.73        1.97      0.36 o
  -3  -3  11        1.00        1.38      0.35 o
  -2  -3  11        0.00        0.30      0.28 o
  -1  -3  11      108.34      118.67      2.08 o
   0  -3  11       35.13       35.00      1.10 o
   1  -3  11       65.03       60.80      1.48 o
   2  -3  11       11.58       11.29      0.76 o
   3  -3  11        0.00       -0.32      0.37 o
  -6  -2  11       40.78       37.70      1.50 o
  -5  -2  11        5.45        7.35      0.74 o
  -4  -2  11       29.43       27.20      0.90 o
  -3  -2  11       52.20       50.63      1.27 o
  -2  -2  11        5.63        5.61      0.45 o
  -1  -2  11        0.12        0.61      0.42 o
   0  -2  11       86.51       88.90      1.79 o
   1  -2  11        5.85        5.56      0.58 o
   2  -2  11       13.09       11.31      0.75 o
   3  -2  11       10.91       11.28      0.80 o
  -6  -1  11        0.60       -0.10      0.58 o
  -5  -1  11        0.55        0.72      0.54 o
  -4  -1  11        7.01        7.77      0.73 o
  -3  -1  11      176.42      184.97      2.77 o
  -2  -1  11        0.32       -0.01      0.27 o
  -1  -1  11       29.80       27.89      0.99 o
   0  -1  11        4.80        5.08      0.56 o
   1  -1  11        0.05       -0.28      0.28 o
   2  -1  11        0.06        0.20      0.38 o
  -6   0  11        3.37        2.06      0.56 o
  -5   0  11       17.08       16.73      1.36 o
  -4   0  11       10.36        9.44      0.76 o
  -3   0  11      121.05      124.37      2.13 o
  -2   0  11      104.17      100.70      1.62 o
  -1   0  11       23.96       22.77      0.93 o
   0   0  11       13.17       12.75      0.76 o
   1   0  11        3.64        4.18      0.55 o
   2   0  11        2.23        0.98      0.48 o
  -7   1  11       13.99       15.01      1.76 o
  -6   1  11       23.62       26.72      1.16 o
  -5   1  11        0.00       -0.21      0.39 o
  -4   1  11       76.25       74.59      1.86 o
  -3   1  11        0.78        0.58      0.42 o
  -2   1  11       58.58       57.34      2.06 o
  -1   1  11       55.64       59.10      1.47 o
   0   1  11       21.18       20.96      0.95 o
   1   1  11        0.77        0.66      0.56 o
  -7   2  11        3.82        5.72      1.25 o
  -6   2  11       16.51       16.19      0.97 o
  -5   2  11       36.99       35.13      1.31 o
  -4   2  11       21.15       21.26      1.01 o
  -3   2  11       63.96       66.15      1.71 o
  -2   2  11        1.28        0.87      0.71 o
  -1   2  11       35.39       33.93      1.42 o
   0   2  11        0.12       -0.47      0.47 o
   1   2  11        1.59        1.12      0.95 o
  -6   3  11       17.78       18.03      1.04 o
  -5   3  11       10.77       11.41      0.84 o
  -4   3  11        2.36        3.67      0.57 o
  -3   3  11       37.91       36.90      1.28 o
  -2   3  11        0.77        1.19      0.84 o
   0   3  11        3.17        1.41      0.67 o
  -6   4  11       26.51       27.32      1.50 o
  -5   4  11       26.04       25.91      1.18 o
  -4   4  11       29.00       26.36      1.16 o
  -3   4  11       24.88       24.39      1.10 o
  -5   5  11       16.87       16.48      0.98 o
  -4   5  11       34.27       41.32      1.65 o
  -3   5  11       12.83        9.74      1.19 o
   0  -7  12        0.25       -0.49      0.49 o
  -2  -6  12        2.27        3.28      0.44 o
  -1  -6  12        4.15        3.98      0.53 o
   0  -6  12        3.35        4.85      0.58 o
   1  -6  12        0.50        0.37      0.45 o
  -3  -5  12        0.00       -0.29      0.29 o
  -2  -5  12        5.95        5.82      0.61 o
  -1  -5  12        0.61        0.83      0.41 o
   0  -5  12        0.08       -0.11      0.38 o
   1  -5  12        1.88        1.84      0.48 o
   2  -5  12       26.90       28.98      1.53 o
  -4  -4  12        4.47        3.81      0.46 o
  -3  -4  12        8.60        8.39      0.57 o
  -2  -4  12        9.91       10.49      0.61 o
  -1  -4  12        0.17       -0.33      0.33 o
   0  -4  12        2.05        1.74      1.00 o
   1  -4  12        0.57        0.58      0.42 o
   2  -4  12       38.99       41.45      1.62 o
  -5  -3  12        7.68       11.83      1.53 o
  -4  -3  12       13.56       15.89      0.71 o
  -3  -3  12        0.55        0.50      0.46 o
  -2  -3  12      146.40      139.44      2.11 o
  -1  -3  12        0.31        0.88      0.42 o
   0  -3  12        8.87        8.84      0.69 o
   1  -3  12       29.02       35.41      1.20 o
   2  -3  12        2.15        1.03      0.49 o
  -5  -2  12        3.19        4.55      1.81 o
  -4  -2  12        3.59        3.36      0.51 o
  -3  -2  12        6.68        6.45      0.51 o
  -2  -2  12       54.94       58.33      1.46 o
  -1  -2  12       16.82       18.07      0.87 o
   0  -2  12       48.94       49.42      1.36 o
   1  -2  12        1.61        1.34      0.48 o
  -5  -1  12        6.98        6.02      0.81 o
  -4  -1  12        0.60        1.42      0.68 o
  -3  -1  12        2.01        2.75      0.39 o
  -2  -1  12       41.52       39.62      1.21 o
  -1  -1  12        2.92        4.81      0.58 o
   0  -1  12        2.20        2.60      0.52 o
   1  -1  12        0.00       -0.13      0.41 o
  -5   0  12       12.78       14.01      0.92 o
  -4   0  12       14.15       16.02      0.94 o
  -3   0  12       44.49       40.66      1.36 o
  -2   0  12        0.87        0.79      0.41 o
  -1   0  12       11.22       13.51      0.81 o
   0   0  12       17.08       16.21      0.89 o
  -5   1  12       13.86       10.86      0.92 o
  -4   1  12       29.37       32.49      1.26 o
  -3   1  12        7.48        6.45      0.66 o
  -2   1  12        1.01        1.32      0.82 o
  -1   1  12        0.75        0.84      0.43 o
   0   1  12        1.88        1.95      0.51 o
  -5   2  12       21.24       27.84      1.37 o
  -4   2  12        1.64        1.74      0.52 o
  -3   2  12        1.33        1.51      0.72 o
  -2   2  12        0.75       -0.43      1.30 o
  -1   2  12        4.60        6.47      1.22 o
  -4   3  12       35.03       34.98      1.35 o
  -3   3  12       44.66       46.03      2.54 o
  -1  -4  13        6.48        9.62      0.80 o
  -2  -3  13       23.06       25.09      1.14 o
  -1  -3  13        2.88        4.23      0.62 o
  -3  -2  13        1.34        1.39      0.54 o
  -2  -2  13       11.37       13.32      0.90 o
  -1  -2  13        0.04        0.39      0.43 o
  -3  -1  13        7.58        8.87      1.44 o
  -2  -1  13       31.23       31.64      1.26 o
 
